# Supplementary material for: Genetic links between endometriosis and cancers in women
Source: PeerJ. 2019 Dec 20;7:e8135. doi: 10.7717/peerj.8135 (PMC6927350; doi:10.7717/peerj.8135)
Supplement: Table S2 [file peerj-07-8135-s004.xlsx]

## Sheet: Sheet1
Gene symbol_GSE5108	Gene symbol_GSE2339
AADAT	AADAT
ABCA6	ABCA1
ABHD1	ABCA6
ABHD11	ABCA9
ABHD17C	ABCC8
ABI3	ABHD17C
ABLIM2	ACP5
ABTB2	ACSL5
ACKR1	ADAMTS19
ACSL5	ADAMTS8
ACSM2B	ADAMTS9-AS1
ACTA1	ADAMTSL2
ACTA2	ADAMTSL5
ACTN2	ADAP2
ADAM23	ADD3
ADAMTS2	ADGRB3
ADAMTS9-AS1	ADGRG1
ADAMTSL3	ADGRL3
ADAP2	ADRA2C
ADGRG2	ADRB3
ADGRL4	ADTRP
ADH1B	AEBP1
ADIRF	AGR3
ADM	AGTR1
ADORA3	AIF1
ADRA1A	AK4
ADRA2B	AKAP12
ADSSL1	AKR1B1
AEBP1	ALDH1A2
AGMAT	ALDH3B2
AGR2	ALOX5AP
AGTR1	ALPK2
AIF1	AMHR2
AIFM1	ANAPC4
AKAP12	ANK3
AKR1C1	ANO1
AKR1C2	ANOS1
ALDH3B2	ANTXR1
ALOX5AP	ANXA3
ALPK2	AOX1
AMD1	AP1M2
ANAPC4	APCDD1
ANG	APOL3
ANGPTL1	AQP11
ANK3	ARHGAP22
ANKRD6	ARHGAP24
ANO1	ARHGAP25
ANOS1	ARHGEF16
ANTXR2	ARHGEF6
ANXA8	ARRB1
AOX1	ARSJ
APOLD1	ARX
AQP10	ASRGL1
AQP9	ATP2C2
ARHGAP15	ATP6V1C2
ARHGAP6	ATP8B3
ARHGAP8	ATP8B4
ARHGAP9	AVPR1A
ARHGDIB	B4GALT1
ARHGEF4	BAIAP2L2
ARHGEF6	BCAS1
ARSJ	BDNF
ASF1B	BGN
ASRGL1	BICC1
ATP2A3	BMP6
ATP2C1	BNC2
ATP2C2	BOC
ATP6V0A4	BRI3
ATP6V1C2	BSPRY
ATP8B4	BST2
ATRNL1	BTBD3
B3GNT8	C10orf107
BCL2A1	C14orf37
BDH1	C17orf58
BDNF	C1orf132
BEGAIN	C1orf162
BICDL2	C1orf168
BNC2	C1orf186
BRCA1	C1orf64
BSPRY	C1QA
BST2	C1QB
BTK	C1QC
C10orf128	C1R
C10orf54	C1S
C11orf52	C2orf15
C12orf54	C2orf88
C12orf56	C3
C12orf57	C3AR1
C17orf58	C4orf19
C19orf38	C5AR1
C1orf162	C7
C1orf167	C7orf57
C1orf186	C9orf116
C1orf198	C9orf152
C1QA	CACNA1G
C1QB	CACNA2D3
C1QTNF1	CAMK1D
C1QTNF5	CAMK1G
C1QTNF7	CAPS
C2	CASP1
C21orf62	CASZ1
C2orf15	CBLC
C2orf40	CBS
C2orf88	CCDC113
C3	CCDC146
C3orf70	CCDC178
C4A	CCDC3
C4B	CCDC80
C5orf22	CCL18
C7	CCL2
C8orf34-AS1	CCL26
C9orf116	CCNA1
C9orf152	CCNO
CA3	CCR1
CA8	CD14
CAB39L	CD163
CACNA1D	CD163L1
CACNA1G	CD209
CACNB2	CD24
CALHM2	CD248
CASC1	CD302
CAV2	CD33
CBS	CD40
CCDC110	CD82
CCDC125	CD86
CCDC170	CDCA7
CCDC178	CDH23
CCDC3	CDH3
CCDC69	CDON
CCDC80	CDS1
CCDC93	CEACAM1
CCL11	CELF2
CCL13	CELSR2
CCL18	CFH
CCL19	CGN
CCL2	CHL1
CCL21	CHMP4C
CCL23	CHN2
CCL26	CHST13
CCL4	CHST15
CCL8	CILP2
CCNA2	CITED4
CCNB1	CKB
CCNB2	CLDN10
CCNI2	CLDN11
CCR3	CLDN3
CCSAP	CLDN5
CD163	CLDN7
CD1D	CLEC12A
CD2	CLEC4A
CD24	CLIP4
CD28	CNDP2
CD300LF	CNN2
CD33	CNOT11
CD37	COBL
CD3D	COL10A1
CD48	COL11A1
CD52	COL12A1
CD59	COL14A1
CD86	COL16A1
CDC20	COL21A1
CDC45	COL23A1
CDCA5	COL7A1
CDCA7	COL8A1
CDH1	COL8A2
CDH5	COLEC12
CDK1	CP
CDKN3	CPE
CDS1	CPNE8
CEACAM4	CPQ
CEBPA	CPVL
CECR2	CPXM2
CECR6	CPZ
CENPA	CR1
CENPF	CRACR2B
CENPH	CRB3
CENPI	CREG1
CENPM	CRIP1
CEP55	CSF1R
CEP70	CSTA
CEP83	CTHRC1
CES3	CTIF
CFB	CTSF
CFD	CTSL
CFH	CTSV
CFP	CWH43
CHI3L1	CXADR
CHI3L2	CXCL12
CHIA	CXCL16
CHIAP2	CXXC5
CHL1	CYB561
CHMP4C	CYBRD1
CHRDL2	CYGB
CIITA	CYP2J2
CKAP2L	CYP39A1
CKMT1B	CYP4B1
CKS2	CYP4F11
CLDN11	CYTL1
CLDN3	DACT1
CLDN5	DACT2
CLEC1A	DAPK1
CLEC4G	DCDC2
CLIP2	DCN
CLMN	DDIT4L
CLU	DDR1
CMKLR1	DEFB1
CMTM2	DEGS2
CNN1	DENND5B
CNOT11	DIRAS3
COBL	DKK1
COL12A1	DLK1
COL14A1	DLK2
COL16A1	DLX5
COL4A6	DMRTA1
COL6A3	DNAAF3
COL7A1	DNAJB13
COL8A1	DNAJC10
COL8A2	DNAJC15
COL9A3	DNAJC22
COLEC12	DOCK10
COMP	DOK5
COPZ2	DPP6
COX4I2	DPYD
COX6A2	DPYSL3
CPA5	DSE
CPE	DSP
CPM	DTNA
CPNE5	DTX4
CPNE8	ECI1
CPVL	ECM2
CPXM2	EDIL3
CR1	EDN3
CRB3	EFEMP1
CREB3L4	EFHC2
CRNDE	EGR2
CRYAB	EHF
CSF1R	ELMO1
CSF2RB	ELMO3
CSF3R	EMILIN1
CSGALNACT1	EMX2
CST6	ENC1
CSTA	ENPP3
CTGF	ENPP6
CTHRC1	EPCAM
CTSG	EPHA1
CTSL	ERBB3
CTSV	ESR1
CTSZ	ETV3
CWH43	EVI2A
CXADR	EVPL
CXCL16	EXPH5
CXCL2	EYA2
CXCR2	F10
CXCR6	FAAH
CXorf65	FAAH2
CYP21A2	FABP4
CYP2J2	FAM101A
CYR61	FAM129A
CYTL1	FAM162B
CYYR1	FAM174B
DBNDD2	FAM180A
DCLK1	FAM189A2
DCN	FAM26F
DDIT4L	FAM83H
DDX3X	FBLN1
DEGS2	FBLN7
DENND1C	FCGR2A
DEPDC1B	FCGR2B
DES	FCHSD2
DHRS3	FCMR
DIRAS3	FGF7
DKFZP586K1520	FGFR3
DLGAP5	FGL1
DMD	FGL2
DNAJC22	FHL2
DNMT3B	FHOD3
DOCK2	FIBIN
DPP4	FMO1
DPYSL3	FMOD
DTX1	FN1
DYNC1I1	FNBP1L
ECI1	FNDC1
ECSCR	FNDC4
EDN1	FOLR2
EDN3	FOXA2
EHF	FOXC1
EIF2AK4	FOXD2
ELMO3	FOXJ1
ELP3	FPR3
EMCN	FREM2
EMID1	FST
EMX2	FZD10
EN2	FZD4
ENDOG	FZD7
ENG	GAB2
ENPP3	GABRP
ENTPD1	GAL3ST4
EPB41L4B	GALNT4
EPB41L5	GARNL3
EPCAM	GAS1
EPGN	GAS6
EPHA3	GATA2
ERVMER34-1	GATA4
ESAM	GATA6-AS1
ESPL1	GATM
ESPN	GBGT1
ESR1	GCNT2
EVPL	GCNT3
F8	GDA
FA2H	GDF11
FABP4	GDF7
FAM101A	GINS3
FAM129A	GJB1
FAM174B	GLT8D2
FAM180A	GM2A
FAM199X	GNG2
FAM26F	GNG4
FAM46A	GNLY
FAM83H-AS1	GPAT3
FANCD2	GPC3
FAS	GPC6
FAT3	GPIHBP1
FCER1A	GPM6B
FCER1G	GPR1
FCER2	GPR137B
FCGR1A	GPR15
FCGR2A	GPT2
FCGR2C	GREM2
FCGR3A	GRHL2
FCGR3B	GRM8
FCHSD2	GSTM4
FEN1	GYPC
FERMT3	H19
FGA	HAND2-AS1
FGF7P3	HEBP1
FGFBP1	HEG1
FGL1	HERC5
FGL2	HES6
FHAD1	HGD
FHL2	HIST2H2BE
FHL5	HMGB3
FIGF	HMGCR
FILIP1L	HMOX1
FKBP8	HNF1B
FLJ27354	HOOK1
FMO1	HOXA10
FMO2	HOXA11
FOLH1	HOXA3
FOLH1B	HOXA9
FOXA2	HOXB2
FOXC1	HOXB3
FOXC2	HOXB4
FOXP1	HOXB5
FOXP2	HOXB6
FRY	HOXB7
FRZB	HOXB8
FST	HOXC4
FUT6	HOXC6
FXYD4	HOXC8
FYB	HOXC9
FZD5	HOXD10
FZD7	HOXD11
GABRP	HPN
GADD45B	HS3ST3A1
GALNT4	HS6ST2
GATA2	HSD11B1
GATA2-AS1	HSD17B14
GATA6-AS1	HSD17B2
GBP1P1	HTRA1
GCSH	ICA1
GDF11	ICAM1
GDF7	ID1
GFOD1	IFIT1
GFPT2	IGDCC4
GFRA1	IGF2
GGT1	IKZF1
GGT3P	IL20RA
GGTLC1	IL32
GGTLC2	IL4R
GHR	ILDR1
GIMAP1	ING2
GIMAP4	INMT
GIMAP5	IRF6
GIMAP6	ITGA11
GIMAP7	ITGB2
GINS3	ITGB8
GJB6	ITLN2
GLMN	ITPR1
GLS	JAM3
GLUL	JAML
GLYATL2	JAZF1
GLYCTK	JCHAIN
GMFG	JPH1
GNB4	KAZALD1
GNG2	KCND2
GNLY	KCNK4
GOLGA2P10	KCTD12
GPAM	KCTD14
GPIHBP1	KDF1
GPR160	KIAA1210
GPR88	KIAA1324
GPSM2	KIF21A
GPSM3	KIR2DL1
GPT2	KIR2DL3
GREM2	KLF10
GRHL2	KLF2
GRIN2A	KLHDC8A
GRIN2C	KLHL13
GRIN2D	KLHL4
GRK5	KLK11
GRTP1	KRT23
GSTM3	KRT8
GTSE1	KRTCAP3
GYS2	LAD1
HACD2	LAMA3
HAND2-AS1	LAMA4
HAS1	LBH
HAVCR2	LEP
HDC	LHFP
HELLS	LILRA2
HERC5	LILRB3
HEY2	LIMS3
HHIP	LINGO2
HIGD1B	LMCD1
HIST1H2AD	LOC100240735
HIST1H2AE	LOC100507073
HIST1H3D	LOC389033
HK3	LOC440895
HLA-DOA	LPAR3
HLA-DPA1	LPAR4
HLA-DPB1	LPL
HLA-DPB2	LPXN
HLA-DRA	LRFN5
HLA-DRB3	LRP1
HLA-F	LRRC1
HLX	LRRC3
HMGB3	LRRK2
HMMR	LRRN2
HNF4G	LST1
HOOK1	LTBP2
HOPX	LTC4S
HOTAIRM1	LVRN
HOXA10	LXN
HOXA2	LY6H
HOXA5	LY96
HOXB3	LYVE1
HOXB5	LYZ
HOXB7	MAFB
HOXC9	MAFG
HOXD1	MAL2
HOXD10	MAN1C1
HOXD11	MANBA
HP	MAP7
HPD	MARVELD3
HPN	MASP1
HPR	MATN3
HRCT1	MB21D2
HS3ST3A1	MCCC2
HS3ST3B1	MCOLN1
HS6ST3	MCUB
HSD11B1	ME1
HSD11B2	MECOM
HSD17B6	MEF2C
HSPB2	MEIS1
HSPB6	MET
HTRA1	MFAP3L
IDS	MFSD1
IFI30	MGARP
IFIT1	MILR1
IGFBP6	MKX
IGFL2	MME
IGHM	MMP23B
IGLL1	MMP9
IGSF21	MN1
IGSF6	MNDA
IHH	MOGAT1
IL10	MOXD1
IL16	MPP1
IL17RB	MPPED2
IL18RAP	MPZL2
IL7R	MS4A4A
IMMT	MS4A6A
IMPG1	MS4A7
INHBA	MSC
INMT	MSR1
INSR	MSRB3
IQSEC3	MSX1
IRF2BPL	MTSS1
IRF6	MTUS2
ITGA1	MUC1
ITGA11	MUC15
ITGA6	MX1
ITGA7	MYO5A
ITGAM	MYO5C
ITGB1BP2	N4BP2L1
ITGB8	NAV1
ITGBL1	NCF4
ITIH3	NEBL
ITLN1	NEFH
ITM2A	NES
ITPR1	NEXN
JAM3	NGF
JAML	NID2
JCHAIN	NNAT
JDP2	NPL
KALRN	NR2F6
KCNJ5	NR4A3
KCNJ8	NR5A1
KCNK18	NRK
KCNK7	NRP2
KCNMA1	NTF3
KCNMB1	NTRK2
KCNV2	NUAK1
KDELR1	NUP62CL
KIAA1210	OCIAD2
KIAA1324	OLFM1
KIAA1804	OLFML1
KIF15	OPTN
KIF18A	OSCAR
KIF20A	OSR2
KLF6	OVOL2
KLHL30	P2RX7
KLK3	P2RY14
KLK5	PAMR1
KLKP1	PAPSS1
KLRC1	PAPSS2
KLRC2	PARM1
KNL1	PAX8
KRTCAP3	PBX3
KY	PCDH20
L3MBTL4	PCED1B
LAIR1	PDE1A
LAPTM5	PDE1B
LARGE2	PDGFC
LAT2	PDGFD
LDB3	PDGFRL
LEP	PDK3
LGI2	PDLIM1
LGI4	PDLIM3
LILRB2	PDPN
LILRB3	PEMT
LIMD2	PERP
LIMS1	PGR
LIMS2	PIGR
LIMS3	PIK3AP1
LIMS3-LOC440895	PIK3CG
LINC00683	PIM2
LINC00702	PIP5K1B
LINC00891	PKIA
LINC00930	PKNOX2
LINC01272	PKP3
LINC01541	PLA2G1B
LIPC	PLA2G2A
LLGL2	PLA2G5
LMO3	PLBD2
LNX1	PLCB1
LOC100128651	PLCH1
LOC100129534	PLD1
LOC100129940	PLD3
LOC100130899	PLEKHH1
LOC100132735	PLLP
LOC100287357	PLOD2
LOC100288748	PLPP1
LOC100506388	PLPP2
LOC100506497	PLPPR4
LOC100506700	PLPPR5
LOC100996693	PLS1
LOC100996724	PLSCR4
LOC101927243	PLXDC2
LOC101927318	PLXNC1
LOC101927482	PMP22
LOC101928284	PNCK
LOC101929185	POU2F2
LOC101930114	POU5F1
LOC102724156	PPARG
LOC102724231	PPFIBP1
LOC102724238	PPL
LOC105373381	PPM1H
LOC105377146	PPM1L
LOC106146153	PPP2R2C
LOC145694	PPP4R4
LOC151475	PRELP
LOC202025	PRLR
LOC389033	PROS1
LOC643733	PRR15L
LOC644135	PRR5L
LOC646268	PRSS35
LOC646588	PRSS8
LOC653513	PTCH1
LOC729162	PTGER4
LOC90246	PTGIS
LOX	PTH1R
LOXL1	PTN
LPAR3	PTPN3
LPL	PZP
LRRC32	QPCT
LRRC8B	QSOX1
LRRK2	RAB25
LRRN2	RAB29
LST1	RAMP1
LTBP2	RAP1GAP
LTC4S	RARRES2
LXN	RASEF
LY86	RASSF7
LY9	RCN3
LY96	REP15
LYL1	REV3L
LYNX1	RGS10
LYRM5	RGS18
LYVE1	RHPN2
MAB21L1	RIPK4
MACC1-AS1	RIPPLY3
MACROD1	RNASE1
MAD2L1	RNF150
MAF	ROBO3
MAN1C1	RORB
MAP1A	RORC
MAP3K7CL	RPP25
MAP7	RSAD2
MATN2	RTN4
MBNL1	RUNX1
MBNL1-AS1	RXFP1
MCM10	RYR2
MCM4	S100A14
MCOLN3	S1PR1
MCTP1	S1PR3
MCUB	SALL1
MDGA2	SALL4
MECOM	SAMD11
MEGF6	SCARA3
MELK	SCARB1
METAP1	SCG2
MFAP3L	SCGB1D2
MFSD2A	SCGB1D4
MFSD6L	SCGB2A1
MGARP	SCGB2A2
MGAT4A	SCNN1A
MGC24103	SCNN1G
MGME1	SDK1
MGP	SEMA5A
MIA2	SERINC2
MIR4435-2HG	SERPINE2
MIR4697HG	SERPINI1
MKX	SFN
MLKL	SFTA2
MME	SGCD
MMEL1	SGCE
MMP23B	SGK1
MMP26	SGK223
MMP28	SH2B3
MND1	SH3D19
MPHOSPH9	SH3YL1
MPPED2	SHANK2
MPZ	SHISA2
MRO	SHROOM3
MS4A14	SIGLEC11
MS4A4A	SIRPA
MS4A6A	SKAP2
MS4A7	SLC15A3
MSH5	SLC16A4
MSH5-SAPCD1	SLC19A3
MSR1	SLC22A5
MSRB3	SLC23A2
MSX1	SLC24A3
MSX2	SLC25A10
MT1E	SLC25A29
MX1	SLC26A7
MYBL2	SLC29A2
MYH1	SLC2A8
MYH11	SLC30A2
MYH4	SLC34A2
MYH8	SLC43A3
MYL10	SLC44A3
MYLK	SLC44A4
MYO1F	SLC51A
MYO5A	SLC6A8
MYOM1	SLC7A1
MZB1	SLC8B1
NAA60	SLC9A2
NCAM1	SLC9A7
NCF1	SLC9A9
NCF4	SLCO2B1
NDUFC1	SMCO4
NEGR1	SMIM3
NEURL2	SMIM6
NFASC	SMPDL3B
NFATC1	SNAR-A1
NFIX	SNCA
NGF	SOCS2
NID2	SORCS2
NKD2	SOX17
NKX2-3	SP5
NLRP12	SPA17
NLRP3	SPI1
NMNAT3	SPRR2F
NNMT	SRPX2
NPAS3	ST3GAL4
NPL	ST6GALNAC1
NRCAM	ST6GALNAC2
NREP	ST6GALNAC5
NRN1	ST8SIA4
NRP2	STAB1
NRROS	STAR
NT5DC4	STAT5A
NTF3	STEAP1
NUAK1	STEAP2
NUPR1	STOX1
ODF1	STRA6
OGDHL	STX11
OLFM1	STX18
OLFML1	STX19
OPTN	STXBP6
OR2H4P	SUGCT
OR52B4	SUSD3
ORC6	SYNE4
OSBPL1A	TAF7L
OVOL2	TAGLN
OXNAD1	TBX2
OXR1	TBX3
P2RX1	TBXAS1
P2RY14	TC2N
PARVG	TCEAL2
PAX1	TCF21
PAX8	TEKT1
PBK	TFAP2C
PCDH19	TFCP2L1
PCED1B	TGM2
PCOLCE2	THBS1
PDE10A	THBS2
PDE1A	TIMP2
PDE1C	TLCD1
PDE2A	TLE1
PDE4DIP	TLR7
PDE7B	TLR8
PDGFA	TMC4
PDGFD	TMEM101
PDLIM3	TMEM125
PDLIM5	TMEM132C
PDLIM7	TMEM139
PDXK	TMEM159
PECAM1	TMEM176A
PELO	TMEM196
PEMT	TMEM238
PGM5	TMEM255A
PGR	TMEM26
PGRMC1	TMEM30B
PIK3CG	TMEM51
PILRA	TMEM59L
PIP5K1B	TMEM86A
PIP5KL1	TMIGD3
PKD1L2	TMPRSS2
PLA2G15	TMPRSS4
PLA2G2A	TNFRSF17
PLA2G5	TNFSF12
PLBD2	TNFSF13B
PLCB1	TNFSF14
PLEK	TNFSF4
PLEKHA5	TNNC1
PLEKHA7	TOM1L1
PLEKHO2	TPD52L1
PLLP	TPPP3
PLN	TRAF3IP2
PLSCR4	TRPM4
PLXDC2	TRPV2
PLXNC1	TSC22D3
PNMAL2	TSPAN1
PNOC	TSPAN12
POC1B	TSPAN13
POC1B-GALNT4	TSPAN4
POLR1D	TTYH2
PON3	TWIST2
POU5F1B	TXLNB
PPP1R14A	TYROBP
PPP1R1A	UCHL1
PPP1R3C	UGT2B10
PRKAR2B	UGT2B11
PRKCB	UGT2B7
PRKCQ	UGT8
PRKCQ-AS1	UPK1B
PRKG1-AS1	VCAM1
PROCR	VENTX
PROM2	VIT
PRPF8	VSIG10L
PRR15	VSIG2
PRR5-ARHGAP8	VSIG4
PRR5L	VSNL1
PRR9	VTCN1
PRSS8	WARS
PRUNE2	WBP1L
PTAFR	WDR72
PTGDR	WISP1
PTGIS	XPR1
PTH1R	ZFHX4
PTN	ZFPM2
PTPN3	ZMYND15
PTPN5	ZNF165
PTPRB	ZNF185
PTPRZ1	ZNF365
PXDC1	ZNF516
PZP	ZNF521
QPCT
RAB25
RAB7B
RAC2
RAD51AP1
RAD54B
RANBP17
RAPGEF5
RARRES1
RARRES2
RASD1
RASEF
RASL10A
RASSF5
RASSF7
RASSF9
RBMS3
RBMS3-AS3
RCAN2
RCHY1
RECQL5
RERG
RERGL
RGMA
RGS1
RGS16
RGS18
RGS2
RGS5
RMDN3
RMI1
RNASE1
RNASE4
RNASET2
RNF157
RNF165
RNF183
RORC
RPL12
RPL12P16
RPS16
RPS2
RPS6KA5
RPS6KL1
RRAD
RXFP1
RYR2
S100A10
S100A12
S100A14
S100A4
S100A6
S100A8
S100A9
SAA1
SAA2
SBSPON
SCGB2A1
SCN7A
SCN9A
SCNN1A
SEC61A1
SELM
SEMA6D
SENCR
SERINC2
SERPINA3
SERPINA5
SERPINE2
SERPING1
SETDB1
SF3B1
SFRP2
SFXN3
SGCA
SGCD
SGK223
SGMS1
SH2D3A
SH3TC2
SH3YL1
SHE
SHROOM3
SI
SKAP2
SLAMF1
SLC11A1
SLC15A2
SLC15A3
SLC16A10
SLC25A15
SLC35G2
SLC38A3
SLC43A3
SLC44A3
SLC45A2
SLC46A2
SLC46A3
SLC51B
SLC9B2
SLCO2B1
SLCO3A1
SLIT2
SLIT3
SLITRK2
SMAD9
SMCO4
SMIM3
SMOC2
SMPDL3B
SMPX
SNAP25
SNCG
SNORA65
SORBS1
SORD
SOX17
SPAG1
SPAG11A
SPAG11B
SPARC
SPARCL1
SPC25
SPDEF
SPEG
SPOUT1
SPRR2C
SPRR2D
SRPX
SRSF1
SSC5D
ST6GALNAC5
ST7-OT4
STEAP1
STEAP2
STMN1
STMN2
STX11
STX18
STX19
STXBP6
SUPT20H
SUSD2
SV2B
SYNC
SYNPO
SYNPO2
SYTL1
TAGLN
TBX18
TBXA2R
TEC
TENM2
TESMIN
TEX11
TFCP2L1
TFEC
TFPI
THBS1
THBS4
THEMIS2
THRB
TIMP1
TK1
TLR1
TLR7
TMC4
TMED6
TMEM101
TMEM120B
TMEM125
TMEM132B
TMEM176B
TMEM196
TMEM211
TMEM30B
TMEM47
TMEM74B
TMIGD3
TMOD2
TNFRSF17
TNFSF12
TNFSF13B
TNNC2
TNS1
TNS2
TOM1L1
TP73-AS1
TPD52L1
TPK1
TPM2
TRABD2A
TRBC1
TRBV19
TRIL
TSHR
TSPAN8
TTK
TUNAR
TWIST2
TYMS
TYROBP
UBE2C
UBE2T
UBXN10
UG0898H09
UGT8
ULBP2
VENTX
VEZF1
VGLL3
VIT
VNN2
VSIG2
VSIG4
VSNL1
VTN
VWA3A
WDR77
WIPF3
WISP2
WNT2B
WSCD1
XBP1
XIST
XPR1
ZFHX4
ZFP36
ZFP37
ZG16B
ZMYND8
ZNF114
ZNF253
ZNF626
ZNF695
ZNF816-ZNF321P
ZWINT
