# Supplementary material for: Genetic links between endometriosis and cancers in women
Source: PeerJ. 2019 Dec 20;7:e8135. doi: 10.7717/peerj.8135 (PMC6927350; doi:10.7717/peerj.8135)
Supplement: Table S3 [file peerj-07-8135-s005.xlsx]

## Sheet: Sheet1
Category	ID	Name	p-value	Hit Count in Query List	Hit Count in Genome	Hit in Query List
GO: Molecular Function	GO:0005102	signaling receptor binding	8.462e-19	54	1601	IL10,DPP4,IL16,IL32,SFRP2,ANG,FN1,TCF21,PDGFA,INHBA,NTF3,LILRB2,ESR1,NTRK2,AGR2,ICAM1,GAS6,VTCN1,CXCL16,ITGA1,PPARG,LEP,EDN1,BDNF,PGR,CCNB1,S100A4,PTN,ADM,SLIT2,BMP6,FBLN1,THBS1,IGF2,BRCA1,TIMP1,TIMP2,TNFSF13B,UCHL1,AGTR1,SLIT3,NGF,LRP1,ULBP2,CCL2,C3,FOXP1,CCL11,CCL19,IHH,CCL21,SYTL1,CXCL12,VCAM1
GO: Molecular Function	GO:0044877	protein-containing complex binding	4.193e-10	41	1626	DPP4,HNF1B,SPARC,SFRP2,CEBPA,FN1,PDGFA,HLA-DRA,ESR1,ICAM1,ARX,GATA2,GATA4,ID1,POU5F1,ITGA1,PPARG,DCN,FAS,ITGB2,MEIS1,CCNB1,MSR1,CRYAB,MET,FBLN1,THBS1,LIPC,IGF2,BRCA1,TIMP2,FCGR3A,LRP1,AIF1,NR5A1,CDK1,MMP9,FST,KLRC1,VCAM1,DNMT3B
GO: Molecular Function	GO:0005539	glycosaminoglycan binding	9.641e-10	15	219	ANG,FN1,NCAM1,SMOC2,DCN,NLRP3,BGN,NRP2,PTN,SLIT2,THBS1,LIPC,PRELP,SLIT3,CCL2
GO: Molecular Function	GO:0005125	cytokine activity	1.033e-08	14	222	IL10,IL16,IL32,INHBA,CXCL16,EDN1,BMP6,TIMP1,TNFSF13B,CCL2,CCL11,CCL19,CCL21,CXCL12
GO: Molecular Function	GO:0008083	growth factor activity	2.682e-08	12	166	IL10,PDGFA,INHBA,NTF3,LEP,BDNF,PTN,BMP6,IGF2,TIMP1,NGF,CXCL12
GO: Molecular Function	GO:0008201	heparin binding	2.868e-08	12	167	ANG,FN1,NCAM1,SMOC2,NRP2,PTN,SLIT2,THBS1,LIPC,PRELP,SLIT3,CCL2
GO: Molecular Function	GO:0019899	enzyme binding	5.93e-08	41	1929	DPP4,CEBPA,FN1,TCF21,SGK1,LILRB2,ESR1,NTRK2,GAS6,GATA4,NCAM1,HMGCR,POU5F1,ITGA1,HMOX1,PPARG,FOXA2,FAS,ITGB2,PGR,CCNA2,CCNB1,B4GALT1,HOXA9,HOXA10,MET,CSF1R,BRCA1,TIMP1,TIMP2,CLU,UCHL1,AGTR1,CD40,LRP1,PLCB1,NR5A1,SYTL1,CDH1,PRLR,DNMT3B
GO: Molecular Function	GO:0060089	molecular transducer activity	6.368e-08	38	1708	DPP4,AMHR2,LPAR3,ERBB3,SFRP2,LPAR4,LILRB2,HLA-DRA,ESR1,NTRK2,ICAM1,NCAM1,CXCL16,CLDN3,PPARG,FAS,PTGER4,ITGB2,PTH1R,PGR,NRP2,MSR1,MET,CSF1R,CD14,CXCR6,PAX8,AGTR1,CD40,LRP1,CCR1,NR5A1,RXFP1,KIR2DL1,STRA6,KLRC1,PRLR,CXCR2
GO: Molecular Function	GO:0042802	identical protein binding	7.621e-08	33	1359	DPP4,HNF1B,ERBB3,CEBPA,ANG,FN1,PDGFA,INHBA,ESR1,NTRK2,AGR2,ID1,NCAM1,DAPK1,HMGCR,CLDN3,HMOX1,PPARG,RUNX1,FAS,EMILIN1,B4GALT1,CRYAB,S100A4,S100A6,SLIT2,FBLN1,THBS1,CSF1R,HP,PLCB1,MMP9,PRLR
GO: Molecular Function	GO:0043565	sequence-specific DNA binding	8.957e-08	29	1096	HNF1B,CEBPA,MSC,ESR1,ARX,GATA2,SOX17,GATA4,HLX,SALL4,POU5F1,PPARG,RUNX1,FOXA2,TFAP2C,MEIS1,NLRP3,PGR,HOXA9,HOXA10,HOXA11,KLF10,PAX8,FOXP1,NR5A1,DLX5,EMX2,MUC1,DNMT3B
GO: Molecular Function	GO:0001228	DNA-binding transcription activator activity, RNA polymerase II-specific	1.087e-07	16	357	CEBPA,TCF21,ESR1,GATA2,SOX17,GATA4,POU5F1,PPARG,RUNX1,FOXA2,TFAP2C,MEIS1,PGR,HOXA10,PAX8,DLX5
GO: Molecular Function	GO:0001067	regulatory region nucleic acid binding	1.549e-07	25	866	HNF1B,CEBPA,MSC,TCF21,ESR1,ARX,GATA2,SOX17,GATA4,SALL4,IRF6,POU5F1,PPARG,RUNX1,FOXA2,TFAP2C,MEIS1,PGR,HOXA10,KLF10,BRCA1,PAX8,NR5A1,DLX5,MUC1
GO: Molecular Function	GO:0005518	collagen binding	2.226e-07	8	72	DPP4,SPARC,FN1,PDGFA,ITGA1,DCN,THBS1,MMP9
GO: Molecular Function	GO:0003705	transcription factor activity, RNA polymerase II distal enhancer sequence-specific binding	3.378e-07	9	104	HNF1B,CEBPA,MSC,ARX,SOX17,GATA4,FOXA2,MEIS1,NR5A1
GO: Molecular Function	GO:0046983	protein dimerization activity	4.032e-07	31	1317	DPP4,HNF1B,ERBB3,CEBPA,MSC,ANG,TCF21,PDGFA,INHBA,NTRK2,AGR2,SOX17,ID1,HMGCR,POU5F1,HMOX1,RUNX1,ITGB2,TFAP2C,MEIS1,B4GALT1,CRYAB,S100A6,SLIT2,MET,BMP6,CSF1R,HP,AGTR1,PLCB1,PRLR
GO: Molecular Function	GO:0000981	DNA-binding transcription factor activity, RNA polymerase II-specific	5.082e-07	21	675	HNF1B,CEBPA,MSC,TCF21,ESR1,ARX,GATA2,SOX17,GATA4,POU5F1,PPARG,RUNX1,FOXA2,TFAP2C,MEIS1,PGR,HOXA10,PAX8,FOXP1,NR5A1,DLX5
GO: Molecular Function	GO:0044212	transcription regulatory region DNA binding	5.206e-07	24	860	HNF1B,CEBPA,MSC,TCF21,ESR1,ARX,GATA2,SOX17,GATA4,SALL4,POU5F1,PPARG,RUNX1,FOXA2,TFAP2C,MEIS1,PGR,HOXA10,KLF10,BRCA1,PAX8,NR5A1,DLX5,MUC1
GO: Molecular Function	GO:1901681	sulfur compound binding	5.226e-07	13	260	ANG,FN1,NCAM1,SMOC2,NRP2,PTN,SLIT2,THBS1,LIPC,PRELP,SLIT3,CCL2,FST
GO: Molecular Function	GO:0042562	hormone binding	6.761e-07	8	83	AMHR2,INHBA,ESR1,PTH1R,PGR,AGTR1,RXFP1,PRLR
GO: Molecular Function	GO:0005126	cytokine receptor binding	1.712e-06	13	289	IL10,INHBA,NTF3,CXCL16,BDNF,BMP6,TNFSF13B,NGF,CCL2,CCL11,CCL19,CCL21,CXCL12
GO: Molecular Function	GO:0038023	signaling receptor activity	2.529e-06	31	1436	AMHR2,LPAR3,ERBB3,SFRP2,LPAR4,LILRB2,HLA-DRA,ESR1,NTRK2,ICAM1,CLDN3,PPARG,FAS,PTGER4,ITGB2,PTH1R,PGR,NRP2,MET,CSF1R,CD14,CXCR6,PAX8,AGTR1,CD40,CCR1,NR5A1,RXFP1,KLRC1,PRLR,CXCR2
GO: Molecular Function	GO:0001077	proximal promoter DNA-binding transcription activator activity, RNA polymerase II-specific	3.208e-06	12	259	CEBPA,TCF21,ESR1,GATA2,POU5F1,FOXA2,TFAP2C,MEIS1,PGR,HOXA10,PAX8,DLX5
GO: Molecular Function	GO:0008289	lipid binding	3.634e-06	20	701	LPAR3,LPAR4,ESR1,GAS6,PPARG,PGRMC1,AKR1C1,AKR1C2,STAR,PGR,THBS1,LIPC,PEMT,CD14,PLCB1,PLA2G2A,C3,NR5A1,HSD11B2,SYTL1
GO: Molecular Function	GO:0008009	chemokine activity	3.801e-06	6	48	CXCL16,CCL2,CCL11,CCL19,CCL21,CXCL12
GO: Molecular Function	GO:0001664	G protein-coupled receptor binding	6.149e-06	12	276	ESR1,CXCL16,EDN1,ADM,UCHL1,AGTR1,CCL2,C3,CCL11,CCL19,CCL21,CXCL12
GO: Molecular Function	GO:0004888	transmembrane signaling receptor activity	1.284e-05	28	1327	AMHR2,LPAR3,ERBB3,SFRP2,LPAR4,LILRB2,HLA-DRA,NTRK2,ICAM1,CLDN3,PPARG,FAS,PTGER4,ITGB2,PTH1R,NRP2,MET,CSF1R,CD14,CXCR6,PAX8,AGTR1,CD40,CCR1,RXFP1,KLRC1,PRLR,CXCR2
GO: Molecular Function	GO:0001012	RNA polymerase II regulatory region DNA binding	1.285e-05	18	636	CEBPA,MSC,ESR1,ARX,GATA2,GATA4,POU5F1,PPARG,RUNX1,FOXA2,TFAP2C,MEIS1,PGR,HOXA10,PAX8,NR5A1,DLX5,MUC1
GO: Molecular Function	GO:0043394	proteoglycan binding	1.294e-05	5	35	PTN,SLIT2,THBS1,LIPC,FST
GO: Molecular Function	GO:0000976	transcription regulatory region sequence-specific DNA binding	1.417e-05	19	704	CEBPA,MSC,ESR1,ARX,GATA2,GATA4,POU5F1,PPARG,RUNX1,FOXA2,TFAP2C,MEIS1,PGR,HOXA10,KLF10,PAX8,NR5A1,DLX5,MUC1
GO: Molecular Function	GO:0042379	chemokine receptor binding	1.422e-05	6	60	CXCL16,CCL2,CCL11,CCL19,CCL21,CXCL12
GO: Molecular Function	GO:0050839	cell adhesion molecule binding	1.575e-05	10	208	SFRP2,FN1,LILRB2,ICAM1,ITGB2,FBLN1,THBS1,TIMP2,CDH1,VCAM1
GO: Molecular Function	GO:0001158	enhancer sequence-specific DNA binding	1.79e-05	7	93	MSC,ARX,GATA2,GATA4,POU5F1,TFAP2C,NR5A1
GO: Molecular Function	GO:1990837	sequence-specific double-stranded DNA binding	2.57e-05	19	735	CEBPA,MSC,ESR1,ARX,GATA2,GATA4,POU5F1,PPARG,RUNX1,FOXA2,TFAP2C,MEIS1,PGR,HOXA10,KLF10,PAX8,NR5A1,DLX5,MUC1
GO: Molecular Function	GO:0005496	steroid binding	3.479e-05	7	103	ESR1,PGRMC1,AKR1C1,AKR1C2,STAR,PGR,HSD11B2
GO: Molecular Function	GO:0019955	cytokine binding	3.479e-05	7	103	POU5F1,NRP2,THBS1,CSF1R,CXCR6,CCR1,CXCR2
GO: Molecular Function	GO:0019838	growth factor binding	3.711e-05	8	142	ERBB3,HTRA1,PDGFA,NTF3,NTRK2,NRP2,PTN,THBS1
GO: Molecular Function	GO:0003690	double-stranded DNA binding	3.733e-05	20	823	CEBPA,MSC,ESR1,ARX,GATA2,GATA4,POU5F1,PPARG,RUNX1,FOXA2,TFAP2C,MEIS1,PGR,HOXA10,KLF10,PAX8,FEN1,NR5A1,DLX5,MUC1
GO: Molecular Function	GO:0042803	protein homodimerization activity	3.928e-05	20	826	DPP4,HNF1B,ERBB3,CEBPA,ANG,PDGFA,NTRK2,AGR2,ID1,HMGCR,HMOX1,RUNX1,B4GALT1,CRYAB,S100A6,SLIT2,CSF1R,HP,PLCB1,PRLR
GO: Molecular Function	GO:0000977	RNA polymerase II regulatory region sequence-specific DNA binding	4.13e-05	17	630	CEBPA,MSC,ESR1,ARX,GATA2,GATA4,POU5F1,RUNX1,FOXA2,TFAP2C,MEIS1,PGR,HOXA10,PAX8,NR5A1,DLX5,MUC1
GO: Molecular Function	GO:0035326	enhancer binding	4.185e-05	7	106	MSC,ARX,GATA2,GATA4,POU5F1,TFAP2C,NR5A1
GO: Molecular Function	GO:0005509	calcium ion binding	5.269e-05	18	708	SPARC,GAS6,RUNX1,SMOC2,S100A4,S100A6,SLIT2,FBLN1,THBS1,SLIT3,LRP1,PLCB1,AIF1,PLA2G2A,IHH,SYTL1,CDH1,CDH3
GO: Molecular Function	GO:0031732	CCR7 chemokine receptor binding	7.745e-05	2	2	CCL19,CCL21
GO: Molecular Function	GO:0047042	androsterone dehydrogenase (B-specific) activity	7.745e-05	2	2	AKR1C1,AKR1C2
GO: Molecular Function	GO:0000982	transcription factor activity, RNA polymerase II proximal promoter sequence-specific DNA binding	9.547e-05	12	365	CEBPA,TCF21,ESR1,GATA2,POU5F1,FOXA2,TFAP2C,MEIS1,PGR,HOXA10,PAX8,DLX5
GO: Molecular Function	GO:0005178	integrin binding	9.715e-05	7	121	SFRP2,FN1,ICAM1,FBLN1,THBS1,TIMP2,VCAM1
GO: Molecular Function	GO:0003700	DNA-binding transcription factor activity	0.0001125	25	1264	HNF1B,CEBPA,MSC,TCF21,ESR1,ARX,GATA2,SOX17,GATA4,ID1,SALL4,IRF6,POU5F1,PPARG,RUNX1,FOXA2,TFAP2C,MEIS1,PGR,HOXA10,KLF10,PAX8,FOXP1,NR5A1,DLX5
GO: Molecular Function	GO:0004032	alditol:NADP+ 1-oxidoreductase activity	0.0001151	4	29	AKR1C1,AKR1C2,HSD11B2,AKR1B1
GO: Molecular Function	GO:0050840	extracellular matrix binding	0.0001312	5	56	SPARC,DCN,BGN,SLIT2,THBS1
GO: Molecular Function	GO:0019199	transmembrane receptor protein kinase activity	0.0001513	6	91	AMHR2,ERBB3,NTRK2,NRP2,MET,CSF1R
GO: Molecular Function	GO:0061134	peptidase regulator activity	0.000156	9	222	SFRP2,FN1,GAS6,CASP1,FBLN1,TIMP1,TIMP2,NGF,C3
GO: Molecular Function	GO:0001968	fibronectin binding	0.0001929	4	33	SFRP2,FBLN1,THBS1,MMP9
GO: Molecular Function	GO:0005165	neurotrophin receptor binding	0.0002259	3	14	NTF3,BDNF,NGF
GO: Molecular Function	GO:0008191	metalloendopeptidase inhibitor activity	0.0002259	3	14	TIMP1,TIMP2,NGF
GO: Molecular Function	GO:0047086	ketosteroid monooxygenase activity	0.000229	2	3	AKR1C1,AKR1C2
GO: Molecular Function	GO:0030546	receptor activator activity	0.0002435	4	35	SFRP2,GAS6,IGF2,NGF
GO: Molecular Function	GO:0008106	alcohol dehydrogenase (NADP+) activity	0.0002435	4	35	AKR1C1,AKR1C2,HSD11B2,AKR1B1
GO: Molecular Function	GO:0019902	phosphatase binding	0.0002527	8	187	LILRB2,NCAM1,HMGCR,ITGA1,PPARG,MET,CSF1R,CDH1
GO: Molecular Function	GO:0019903	protein phosphatase binding	0.0002623	7	142	LILRB2,HMGCR,ITGA1,PPARG,MET,CSF1R,CDH1
GO: Molecular Function	GO:0016641	oxidoreductase activity, acting on the CH-NH2 group of donors, oxygen as acceptor	0.0002806	3	15	LOX,LOXL1,VCAM1
GO: Molecular Function	GO:0048020	CCR chemokine receptor binding	0.0003029	4	37	CCL2,CCL11,CCL19,CCL21
GO: Molecular Function	GO:0004714	transmembrane receptor protein tyrosine kinase activity	0.0003069	5	67	ERBB3,NTRK2,NRP2,MET,CSF1R
GO: Molecular Function	GO:0030169	low-density lipoprotein particle binding	0.0003431	3	16	MSR1,THBS1,LIPC
GO: Molecular Function	GO:0000980	RNA polymerase II distal enhancer sequence-specific DNA binding	0.0004022	5	71	MSC,ARX,GATA2,TFAP2C,NR5A1
GO: Molecular Function	GO:0004033	aldo-keto reductase (NADP) activity	0.000452	4	41	AKR1C1,AKR1C2,HSD11B2,AKR1B1
GO: Molecular Function	GO:0033764	steroid dehydrogenase activity, acting on the CH-OH group of donors, NAD or NADP as acceptor	0.000452	4	41	AKR1C1,AKR1C2,HSD11B2,HSD17B2
GO: Molecular Function	GO:0047006	17-alpha,20-alpha-dihydroxypregn-4-en-3-one dehydrogenase activity	0.0004553	2	4	AKR1C1,HSD17B2
GO: Molecular Function	GO:0047115	trans-1,2-dihydrobenzene-1,2-diol dehydrogenase activity	0.0004553	2	4	AKR1C1,AKR1C2
GO: Molecular Function	GO:0047023	androsterone dehydrogenase activity	0.0004553	2	4	AKR1C1,AKR1C2
GO: Molecular Function	GO:0070915	lysophosphatidic acid receptor activity	0.0004553	2	4	LPAR3,LPAR4
GO: Molecular Function	GO:0030296	protein tyrosine kinase activator activity	0.0004935	3	18	ERBB3,GAS6,NGF
GO: Molecular Function	GO:0002020	protease binding	0.0005372	6	115	DPP4,FN1,FAS,TIMP1,TIMP2,LRP1
GO: Molecular Function	GO:0000978	RNA polymerase II proximal promoter sequence-specific DNA binding	0.0005395	11	379	CEBPA,ESR1,GATA4,POU5F1,FOXA2,MEIS1,PGR,HOXA10,PAX8,DLX5,MUC1
GO: Molecular Function	GO:0016504	peptidase activator activity	0.0005433	4	43	SFRP2,FN1,CASP1,FBLN1
GO: Molecular Function	GO:0016638	oxidoreductase activity, acting on the CH-NH2 group of donors	0.0005823	3	19	LOX,LOXL1,VCAM1
GO: Molecular Function	GO:0005201	extracellular matrix structural constituent	0.0006208	5	78	CHI3L1,EMILIN1,BGN,FBLN1,PRELP
GO: Molecular Function	GO:0001047	core promoter binding	0.0006248	7	164	ESR1,GATA2,PPARG,RUNX1,TFAP2C,KLF10,PAX8
GO: Molecular Function	GO:0017046	peptide hormone binding	0.0006471	4	45	INHBA,PTH1R,AGTR1,PRLR
GO: Molecular Function	GO:0016616	oxidoreductase activity, acting on the CH-OH group of donors, NAD or NADP as acceptor	0.0006728	6	120	HMGCR,AKR1C1,AKR1C2,HSD11B2,HSD17B2,AKR1B1
GO: Molecular Function	GO:0016229	steroid dehydrogenase activity	0.0007039	4	46	AKR1C1,AKR1C2,HSD11B2,HSD17B2
GO: Molecular Function	GO:0070051	fibrinogen binding	0.0007544	2	5	FBLN1,THBS1
GO: Molecular Function	GO:0019956	chemokine binding	0.000789	3	21	CXCR6,CCR1,CXCR2
GO: Molecular Function	GO:0042277	peptide binding	0.0008057	9	278	DPP4,ANG,INHBA,HLA-DPB1,HLA-DRA,PTH1R,AGTR1,MME,PRLR
GO: Molecular Function	GO:0000987	proximal promoter sequence-specific DNA binding	0.000807	11	398	CEBPA,ESR1,GATA4,POU5F1,FOXA2,MEIS1,PGR,HOXA10,PAX8,DLX5,MUC1
GO: Molecular Function	GO:0004879	nuclear receptor activity	0.0009667	4	50	ESR1,PPARG,PGR,NR5A1
GO: Molecular Function	GO:0098531	transcription factor activity, direct ligand regulated sequence-specific DNA binding	0.0009667	4	50	ESR1,PPARG,PGR,NR5A1
GO: Molecular Function	GO:0048258	3-ketoglucose-reductase activity	0.001037	3	23	AKR1C1,AKR1C2,HSD11B2
GO: Molecular Function	GO:0034840	3-hydroxymenthone dehydrogenase activity	0.001037	3	23	AKR1C1,AKR1C2,HSD11B2
GO: Molecular Function	GO:0018452	5-exo-hydroxycamphor dehydrogenase activity	0.001037	3	23	AKR1C1,AKR1C2,HSD11B2
GO: Molecular Function	GO:0018451	epoxide dehydrogenase activity	0.001037	3	23	AKR1C1,AKR1C2,HSD11B2
GO: Molecular Function	GO:0043713	(R)-2-hydroxyisocaproate dehydrogenase activity	0.001037	3	23	AKR1C1,AKR1C2,HSD11B2
GO: Molecular Function	GO:0033709	D-arabinitol dehydrogenase, D-ribulose forming (NADP+) activity	0.001037	3	23	AKR1C1,AKR1C2,HSD11B2
GO: Molecular Function	GO:0004495	mevaldate reductase activity	0.001037	3	23	AKR1C1,AKR1C2,HSD11B2
GO: Molecular Function	GO:0032867	L-arabinose:NADP reductase activity	0.001037	3	23	AKR1C1,AKR1C2,HSD11B2
GO: Molecular Function	GO:0043395	heparan sulfate proteoglycan binding	0.001037	3	23	SLIT2,LIPC,FST
GO: Molecular Function	GO:0018453	2-hydroxytetrahydrofuran dehydrogenase activity	0.001037	3	23	AKR1C1,AKR1C2,HSD11B2
GO: Molecular Function	GO:0035380	very long-chain-3-hydroxyacyl-CoA dehydrogenase activity	0.001037	3	23	AKR1C1,AKR1C2,HSD11B2
GO: Molecular Function	GO:0052677	D-arabinitol dehydrogenase, D-xylulose forming (NADP+) activity	0.001037	3	23	AKR1C1,AKR1C2,HSD11B2
GO: Molecular Function	GO:0034831	(R)-(-)-1,2,3,4-tetrahydronaphthol dehydrogenase activity	0.001037	3	23	AKR1C1,AKR1C2,HSD11B2
GO: Molecular Function	GO:0071837	HMG box domain binding	0.001037	3	23	CEBPA,POU5F1,DLX5
GO: Molecular Function	GO:0019152	acetoin dehydrogenase activity	0.001037	3	23	AKR1C1,AKR1C2,HSD11B2
GO: Molecular Function	GO:0032442	phenylcoumaran benzylic ether reductase activity	0.001037	3	23	AKR1C1,AKR1C2,HSD11B2
GO: Molecular Function	GO:0008875	gluconate dehydrogenase activity	0.001037	3	23	AKR1C1,AKR1C2,HSD11B2
GO: Molecular Function	GO:0032866	D-xylose:NADP reductase activity	0.001037	3	23	AKR1C1,AKR1C2,HSD11B2
GO: Molecular Function	GO:0044103	L-arabinose 1-dehydrogenase (NADP+) activity	0.001037	3	23	AKR1C1,AKR1C2,HSD11B2
GO: Molecular Function	GO:0044105	L-xylulose reductase (NAD+) activity	0.001037	3	23	AKR1C1,AKR1C2,HSD11B2
GO: Molecular Function	GO:0030545	receptor regulator activity	0.001042	4	51	SFRP2,GAS6,IGF2,NGF
GO: Molecular Function	GO:0035410	dihydrotestosterone 17-beta-dehydrogenase activity	0.001178	3	24	AKR1C1,AKR1C2,HSD11B2
GO: Molecular Function	GO:0000252	C-3 sterol dehydrogenase (C-4 sterol decarboxylase) activity	0.001178	3	24	AKR1C1,AKR1C2,HSD11B2
GO: Molecular Function	GO:0051990	(R)-2-hydroxyglutarate dehydrogenase activity	0.00133	3	25	AKR1C1,AKR1C2,HSD11B2
GO: Molecular Function	GO:0004950	chemokine receptor activity	0.00133	3	25	CXCR6,CCR1,CXCR2
GO: Molecular Function	GO:0001637	G protein-coupled chemoattractant receptor activity	0.00133	3	25	CXCR6,CCR1,CXCR2
GO: Molecular Function	GO:0043621	protein self-association	0.00148	4	56	ID1,PTH1R,AGTR1,FOXP1
GO: Molecular Function	GO:0071814	protein-lipid complex binding	0.001494	3	26	MSR1,THBS1,LIPC
GO: Molecular Function	GO:0071813	lipoprotein particle binding	0.001494	3	26	MSR1,THBS1,LIPC
GO: Molecular Function	GO:0016494	C-X-C chemokine receptor activity	0.001566	2	7	CXCR6,CXCR2
GO: Molecular Function	GO:0019958	C-X-C chemokine binding	0.001566	2	7	CXCR6,CXCR2
GO: Molecular Function	GO:0046982	protein heterodimerization activity	0.001632	13	571	HNF1B,ERBB3,CEBPA,PDGFA,INHBA,SOX17,POU5F1,RUNX1,ITGB2,MEIS1,MET,BMP6,AGTR1
GO: Molecular Function	GO:0033765	steroid dehydrogenase activity, acting on the CH-CH group of donors	0.001669	3	27	AKR1C1,AKR1C2,HSD11B2
GO: Molecular Function	GO:0033218	amide binding	0.00168	9	309	DPP4,ANG,INHBA,HLA-DPB1,HLA-DRA,PTH1R,AGTR1,MME,PRLR
GO: Molecular Function	GO:0003707	steroid hormone receptor activity	0.001797	4	59	ESR1,PPARG,PGR,NR5A1
GO: Molecular Function	GO:0016614	oxidoreductase activity, acting on CH-OH group of donors	0.001853	6	146	HMGCR,AKR1C1,AKR1C2,HSD11B2,HSD17B2,AKR1B1
GO: Molecular Function	GO:0004448	isocitrate dehydrogenase activity	0.001858	3	28	AKR1C1,AKR1C2,HSD11B2
GO: Molecular Function	GO:0005113	patched binding	0.002076	2	8	CCNB1,IHH
GO: Molecular Function	GO:0001206	distal enhancer DNA-binding transcription repressor activity, RNA polymerase II-specific	0.002654	2	9	MSC,ARX
GO: Molecular Function	GO:0048495	Roundabout binding	0.002654	2	9	SLIT2,SLIT3
GO: Molecular Function	GO:0032052	bile acid binding	0.002654	2	9	AKR1C1,AKR1C2
GO: Molecular Function	GO:0018636	phenanthrene 9,10-monooxygenase activity	0.003298	2	10	AKR1C1,AKR1C2
GO: Molecular Function	GO:0004955	prostaglandin receptor activity	0.003298	2	10	PPARG,PTGER4
GO: Molecular Function	GO:0001046	core promoter sequence-specific DNA binding	0.003482	5	115	ESR1,GATA2,PPARG,KLF10,PAX8
GO: Molecular Function	GO:0030234	enzyme regulator activity	0.003908	18	1023	ERBB3,SFRP2,FN1,ESR1,GAS6,CASP1,DCN,BGN,PTN,SLIT2,FBLN1,IGF2,TIMP1,TIMP2,NGF,PLCB1,C3,PRLR
GO: Molecular Function	GO:0004954	prostanoid receptor activity	0.004008	2	11	PPARG,PTGER4
GO: Molecular Function	GO:0043121	neurotrophin binding	0.004008	2	11	NTF3,NTRK2
GO: Molecular Function	GO:0003823	antigen binding	0.004175	5	120	HLA-DPB1,HLA-DRA,CD40,ULBP2,KLRC1
GO: Molecular Function	GO:0005179	hormone activity	0.004796	5	124	INHBA,LEP,EDN1,ADM,IGF2
GO: Molecular Function	GO:0004620	phospholipase activity	0.004796	5	124	HMOX1,LIPC,PLCB1,PLA2G2A,CCR1
GO: Molecular Function	GO:0061135	endopeptidase regulator activity	0.004802	6	177	SFRP2,GAS6,TIMP1,TIMP2,NGF,C3
GO: Molecular Function	GO:0004672	protein kinase activity	0.004876	13	649	AMHR2,ERBB3,PIM2,SGK1,NTRK2,DAPK1,CCNB1,NRP2,MET,CSF1R,CCL2,CDK1,DCLK1
GO: Molecular Function	GO:0030295	protein kinase activator activity	0.004953	4	78	ERBB3,GAS6,IGF2,NGF
GO: Molecular Function	GO:0033293	monocarboxylic acid binding	0.005182	4	79	LPAR4,PPARG,AKR1C1,AKR1C2
GO: Molecular Function	GO:0008134	transcription factor binding	0.005551	12	584	CEBPA,TCF21,ESR1,GATA2,SOX17,GATA4,ID1,POU5F1,PPARG,RUNX1,FOXA2,NLRP3
GO: Molecular Function	GO:0050681	androgen receptor binding	0.005562	3	41	TCF21,BRCA1,FOXP1
GO: Molecular Function	GO:0003682	chromatin binding	0.00575	11	513	ESR1,ARX,GATA2,GATA4,POU5F1,PPARG,MEIS1,BRCA1,NR5A1,CDK1,DNMT3B
GO: Molecular Function	GO:0008047	enzyme activator activity	0.005915	11	515	ERBB3,SFRP2,FN1,GAS6,CASP1,FBLN1,IGF2,TIMP2,NGF,PLCB1,PRLR
GO: Molecular Function	GO:0005041	low-density lipoprotein particle receptor activity	0.006518	2	14	CXCL16,LRP1
GO: Molecular Function	GO:0045125	bioactive lipid receptor activity	0.006518	2	14	LPAR3,LPAR4
GO: Molecular Function	GO:0019209	kinase activator activity	0.006986	4	86	ERBB3,GAS6,IGF2,NGF
GO: Molecular Function	GO:0005543	phospholipid binding	0.0071	9	385	LPAR3,LPAR4,GAS6,THBS1,PEMT,PLCB1,PLA2G2A,NR5A1,SYTL1
GO: Molecular Function	GO:0016298	lipase activity	0.00749	5	138	HMOX1,LIPC,PLCB1,PLA2G2A,CCR1
GO: Molecular Function	GO:0019887	protein kinase regulator activity	0.007613	6	195	ERBB3,GAS6,DCN,BGN,IGF2,NGF
GO: Molecular Function	GO:0008013	beta-catenin binding	0.007872	4	89	ESR1,SOX17,MET,CDH1
GO: Molecular Function	GO:0035258	steroid hormone receptor binding	0.007872	4	89	TCF21,PPARG,BRCA1,FOXP1
GO: Molecular Function	GO:0004857	enzyme inhibitor activity	0.008071	9	393	GAS6,DCN,BGN,PTN,SLIT2,TIMP1,TIMP2,NGF,C3
GO: Molecular Function	GO:0019900	kinase binding	0.008096	13	691	CEBPA,SGK1,NTRK2,GAS6,GATA4,FOXA2,FAS,ITGB2,CCNA2,CCNB1,B4GALT1,AGTR1,PRLR
GO: Molecular Function	GO:0004896	cytokine receptor activity	0.008183	4	90	CXCR6,CCR1,PRLR,CXCR2
GO: Molecular Function	GO:0034185	apolipoprotein binding	0.008496	2	16	LIPC,LRP1
GO: Molecular Function	GO:0004953	icosanoid receptor activity	0.008496	2	16	PPARG,PTGER4
GO: Molecular Function	GO:0016500	protein-hormone receptor activity	0.008496	2	16	AMHR2,PAX8
GO: Molecular Function	GO:0004925	prolactin receptor activity	0.008867	1	1	PRLR
GO: Molecular Function	GO:1990272	anti-Mullerian hormone receptor activity	0.008867	1	1	AMHR2
GO: Molecular Function	GO:0001596	angiotensin type I receptor activity	0.008867	1	1	AGTR1
GO: Molecular Function	GO:0004608	phosphatidylethanolamine N-methyltransferase activity	0.008867	1	1	PEMT
GO: Molecular Function	GO:0042282	hydroxymethylglutaryl-CoA reductase activity	0.008867	1	1	HMGCR
GO: Molecular Function	GO:0043795	glyceraldehyde oxidoreductase activity	0.008867	1	1	AKR1B1
GO: Molecular Function	GO:0000773	phosphatidyl-N-methylethanolamine N-methyltransferase activity	0.008867	1	1	PEMT
GO: Molecular Function	GO:0004420	hydroxymethylglutaryl-CoA reductase (NADPH) activity	0.008867	1	1	HMGCR
GO: Molecular Function	GO:0008892	guanine deaminase activity	0.008867	1	1	GDA
GO: Molecular Function	GO:0080101	phosphatidyl-N-dimethylethanolamine N-methyltransferase activity	0.008867	1	1	PEMT
GO: Molecular Function	GO:0008116	prostaglandin-I synthase activity	0.008867	1	1	PTGIS
GO: Molecular Function	GO:0031714	C5a anaphylatoxin chemotactic receptor binding	0.008867	1	1	C3
GO: Molecular Function	GO:0060175	brain-derived neurotrophic factor-activated receptor activity	0.008867	1	1	NTRK2
GO: Molecular Function	GO:1904399	heparan sulfate binding	0.008867	1	1	PTN
GO: Molecular Function	GO:0005008	hepatocyte growth factor-activated receptor activity	0.008867	1	1	MET
GO: Molecular Function	GO:0031707	endothelin A receptor binding	0.008867	1	1	EDN1
GO: Molecular Function	GO:0005141	interleukin-10 receptor binding	0.008867	1	1	IL10
GO: Molecular Function	GO:0031700	adrenomedullin receptor binding	0.008867	1	1	ADM
GO: Molecular Function	GO:0031715	C5L2 anaphylatoxin chemotactic receptor binding	0.008867	1	1	C3
GO: Molecular Function	GO:0016773	phosphotransferase activity, alcohol group as acceptor	0.009105	14	781	AMHR2,ERBB3,PIM2,PDGFA,SGK1,NTRK2,DAPK1,CCNB1,NRP2,MET,CSF1R,CCL2,CDK1,DCLK1
GO: Molecular Function	GO:0048018	receptor ligand activity	0.009574	2	17	SFRP2,GAS6
GO: Molecular Function	GO:0098631	cell adhesion mediator activity	0.01071	2	18	NFASC,ITGA1
GO: Molecular Function	GO:0036041	long-chain fatty acid binding	0.01071	2	18	LPAR4,PPARG
GO: Molecular Function	GO:0003712	transcription coregulator activity	0.01126	11	564	CEBPA,MSC,SOX17,GATA4,POU5F1,PPARG,BRCA1,JAZF1,NR5A1,MUC1,DNMT3B
GO: Molecular Function	GO:0070696	transmembrane receptor protein serine/threonine kinase binding	0.0119	2	19	INHBA,BMP6
GO: Molecular Function	GO:0035173	histone kinase activity	0.0119	2	19	CCNB1,CDK1
GO: Molecular Function	GO:0030228	lipoprotein particle receptor activity	0.0119	2	19	CXCL16,LRP1
GO: Molecular Function	GO:0023023	MHC protein complex binding	0.0119	2	19	HLA-DRA,KLRC1
GO: Molecular Function	GO:0004252	serine-type endopeptidase activity	0.01195	6	215	DPP4,HTRA1,HP,C2,C3,MMP9
GO: Molecular Function	GO:0019207	kinase regulator activity	0.01221	6	216	ERBB3,GAS6,DCN,BGN,IGF2,NGF
GO: Molecular Function	GO:0033612	receptor serine/threonine kinase binding	0.01315	2	20	INHBA,BMP6
GO: Molecular Function	GO:0098772	molecular function regulator	0.01399	21	1430	ERBB3,SFRP2,FN1,PDGFA,SGK1,ESR1,GAS6,CASP1,NCAM1,DCN,BGN,PTN,SLIT2,FBLN1,IGF2,TIMP1,TIMP2,NGF,PLCB1,C3,PRLR
GO: Biological Process	GO:0042127	regulation of cell proliferation	1.032e-41	81	1666	IL10,DPP4,ERBB3,HTRA1,SPARC,SFRP2,CEBPA,ANG,FN1,PIM2,PDGFA,INHBA,HLA-DPB1,NTF3,SGK1,LILRB2,ESR1,NTRK2,ARX,GAS6,VTCN1,GATA2,SOX17,GATA4,ID1,HLX,NCAM1,IRF6,HMGCR,ITGA1,HMOX1,PPARG,RUNX1,FAS,PTGER4,AKR1C2,TFAP2C,LEP,PTH1R,EDN1,BDNF,PGR,CCNA2,CCNB1,B4GALT1,NRP2,PTN,ADM,S100A6,SLIT2,BMP6,FBLN1,THBS1,IGF2,CSF1R,KLF10,PEMT,BRCA1,TIMP1,TIMP2,CLU,TNFSF13B,AGTR1,SLIT3,CD40,NGF,AIF1,CCL2,FOXP1,CCL11,DLX5,CD…
GO: Biological Process	GO:0051240	positive regulation of multicellular organismal process	9.316e-39	77	1610	IL10,LPAR3,ERBB3,SPARC,SFRP2,CEBPA,FN1,PDGFA,INHBA,HLA-DPB1,NTF3,SGK1,LILRB2,NTRK2,ICAM1,ARX,GAS6,VTCN1,GATA2,SOX17,CASP1,GATA4,HLX,NCAM1,HMGCR,POU5F1,HMOX1,CHI3L1,PPARG,RUNX1,FOXA2,PTGER4,ITGB2,PTGIS,LEP,EDN1,STAR,BDNF,NLRP3,CCNB1,B4GALT1,NRP2,PTN,ADM,HOXA11,SLIT2,MET,BMP6,THBS1,IGF2,CSF1R,KLF10,BRCA1,CD14,TIMP2,CLU,PAX8,AGTR1,CD40,NGF,PLCB1,AIF1,CCL2,C3,FOXP1,CCR1,CCL11,NR5A1,DLX5,CDK1,CCL19,IH…
GO: Biological Process	GO:0051094	positive regulation of developmental process	1.606e-38	71	1323	LPAR3,ERBB3,SFRP2,CEBPA,FN1,PDGFA,INHBA,NTF3,SGK1,LILRB2,NTRK2,AGR2,ARX,GAS6,GATA2,SOX17,GATA4,HLX,NCAM1,HMGCR,POU5F1,HMOX1,CHI3L1,PPARG,RUNX1,FOXA2,DCN,PTGER4,ITGB2,PTGIS,LEP,EDN1,STAR,BDNF,NLRP3,CCNB1,B4GALT1,MSR1,PTN,ADM,HOXA11,SLIT2,MET,BMP6,THBS1,IGF2,CSF1R,KLF10,BRCA1,TIMP2,CLU,PAX8,TNFSF13B,AGTR1,CD40,NGF,PLCB1,PLA2G2A,C3,CCR1,CCL11,NR5A1,DLX5,CDK1,CCL19,IHH,MMP9,FST,CXCL12,CXCR2,DNMT3B
GO: Biological Process	GO:2000026	regulation of multicellular organismal development	1.234e-36	80	1893	IL10,LPAR3,HNF1B,ERBB3,SPARC,SFRP2,FN1,PDGFA,INHBA,NTF3,SGK1,LILRB2,ESR1,NTRK2,GAS6,GATA2,SOX17,GATA4,ID1,HLX,NCAM1,HMGCR,POU5F1,HMOX1,CHI3L1,PPARG,RUNX1,FOXA2,DCN,FAS,PTGER4,ITGB2,PTGIS,TFAP2C,LEP,EDN1,STAR,BDNF,MEIS1,NLRP3,CCNB1,B4GALT1,PTN,ADM,HOXA9,HOXA11,SLIT2,MET,BMP6,THBS1,CSF1R,KLF10,BRCA1,TIMP1,TIMP2,PAX8,AGTR1,SLIT3,CD40,NGF,LRP1,PLCB1,CCL2,C3,FOXP1,CCR1,CCL11,NR5A1,CDK1,CCL19,IHH,CCL21…
GO: Biological Process	GO:1901700	response to oxygen-containing compound	7.671e-34	72	1614	IL10,HNF1B,SPARC,FN1,PDGFA,INHBA,SGK1,LILRB2,ESR1,NTRK2,ICAM1,GAS6,CASP1,GATA4,ID1,NCAM1,CXCL16,HMGCR,POU5F1,HMOX1,PPARG,RUNX1,FOXA2,DCN,FAS,PTGER4,AKR1C1,AKR1C2,LEP,EDN1,STAR,NLRP3,PGR,CCNA2,CCNB1,CRYAB,PTN,ADM,SLIT2,MET,BMP6,THBS1,LIPC,IGF2,KLF10,PEMT,BRCA1,CD14,TIMP1,FCGR3A,HP,LOXL1,AGTR1,SLIT3,CD40,PLCB1,AIF1,CCL2,C3,FOXP1,CDK1,HSD11B2,CCL19,IHH,CCL21,HSD17B2,CDH1,AKR1B1,PRLR,CXCL12,VCAM1,DNM…
GO: Biological Process	GO:0033993	response to lipid	5.3e-33	59	1023	IL10,SPARC,FN1,TCF21,PDGFA,INHBA,SGK1,LILRB2,ESR1,NTRK2,ICAM1,GATA2,CASP1,GATA4,CXCL16,POU5F1,HMOX1,PPARG,RUNX1,DCN,FAS,PTGER4,AKR1C2,LEP,EDN1,STAR,BDNF,NLRP3,PGR,CCNA2,CCNB1,CRYAB,PTN,ADM,SLIT2,BMP6,THBS1,LIPC,IGF2,BRCA1,CD14,FCGR3A,LOX,LOXL1,AGTR1,SLIT3,CD40,AIF1,CCL2,C3,FOXP1,NR5A1,HSD11B2,CCL19,IHH,CCL21,HSD17B2,VCAM1,DNMT3B
GO: Biological Process	GO:0008284	positive regulation of cell proliferation	2.796e-31	55	924	DPP4,HTRA1,SFRP2,ANG,FN1,PDGFA,HLA-DPB1,NTF3,LILRB2,ESR1,NTRK2,GAS6,VTCN1,GATA4,ID1,HLX,NCAM1,HMGCR,HMOX1,PTGER4,AKR1C2,LEP,PTH1R,EDN1,PGR,CCNA2,CCNB1,B4GALT1,NRP2,PTN,ADM,S100A6,BMP6,FBLN1,IGF2,CSF1R,TIMP1,CLU,TNFSF13B,AGTR1,CD40,NGF,AIF1,CCL2,FOXP1,CCL11,DLX5,CDK1,CCL19,IHH,AKR1B1,CDH3,CXCL12,VCAM1,CXCR2
GO: Biological Process	GO:0009719	response to endogenous stimulus	6.046e-30	70	1740	IL10,AMHR2,HTRA1,SPARC,SFRP2,ANG,FN1,TCF21,PDGFA,INHBA,SGK1,ESR1,NTRK2,ICAM1,CASP1,GATA4,ID1,NCAM1,POU5F1,HMOX1,PPARG,RUNX1,FAS,PTGER4,ITGB2,AKR1C1,AKR1C2,LEP,EDN1,STAR,BDNF,PGR,CCNA2,CRYAB,PTN,ADM,SLIT2,BMP6,THBS1,LIPC,IGF2,KLF10,PEMT,BRCA1,TIMP1,TIMP2,PAX8,LOX,AGTR1,SLIT3,NGF,PLCB1,AIF1,CCL2,C3,FOXP1,NR5A1,DLX5,CDK1,HSD11B2,CCL19,IHH,CCL21,FST,CDH1,AKR1B1,PRLR,CXCL12,VCAM1,DNMT3B
GO: Biological Process	GO:0009725	response to hormone	6.341e-27	53	1033	IL10,SPARC,ANG,FN1,TCF21,PDGFA,INHBA,SGK1,ESR1,NTRK2,ICAM1,GATA4,HMOX1,PPARG,FAS,PTGER4,AKR1C1,AKR1C2,LEP,EDN1,STAR,BDNF,PGR,CCNA2,CRYAB,PTN,ADM,SLIT2,BMP6,THBS1,LIPC,IGF2,BRCA1,TIMP1,TIMP2,PAX8,LOX,AGTR1,SLIT3,PLCB1,AIF1,CCL2,C3,FOXP1,NR5A1,HSD11B2,CCL19,IHH,CCL21,AKR1B1,PRLR,CXCL12,DNMT3B
GO: Biological Process	GO:0048608	reproductive structure development	1.317e-25	38	483	IL10,AMHR2,HNF1B,HTRA1,SFRP2,CEBPA,ANG,TCF21,INHBA,ESR1,ICAM1,GATA2,GATA4,PPARG,RUNX1,DCN,FAS,PTGER4,PTGIS,TFAP2C,LEP,STAR,PGR,ADM,HOXA9,HOXA10,HOXA11,SLIT2,MET,BMP6,SLIT3,NR5A1,STRA6,HSD17B2,FST,CDH1,PRLR,VCAM1
GO: Biological Process	GO:0061458	reproductive system development	1.776e-25	38	487	IL10,AMHR2,HNF1B,HTRA1,SFRP2,CEBPA,ANG,TCF21,INHBA,ESR1,ICAM1,GATA2,GATA4,PPARG,RUNX1,DCN,FAS,PTGER4,PTGIS,TFAP2C,LEP,STAR,PGR,ADM,HOXA9,HOXA10,HOXA11,SLIT2,MET,BMP6,SLIT3,NR5A1,STRA6,HSD17B2,FST,CDH1,PRLR,VCAM1
GO: Biological Process	GO:0014070	response to organic cyclic compound	7.623e-25	51	1045	IL10,HNF1B,SPARC,CEBPA,FN1,TCF21,PDGFA,INHBA,SGK1,ESR1,NTRK2,ICAM1,CASP1,GATA4,ID1,NCAM1,HMOX1,PPARG,FAS,PTGER4,LEP,EDN1,STAR,BDNF,PGR,CCNA2,CCNB1,MSR1,CRYAB,PTN,ADM,SLIT2,BMP6,THBS1,LIPC,IGF2,BRCA1,LOX,AGTR1,SLIT3,AIF1,CCL2,C3,FOXP1,NR5A1,CDK1,HSD11B2,IHH,CDH1,VCAM1,DNMT3B
GO: Biological Process	GO:0010941	regulation of cell death	1.767e-24	62	1650	IL10,BNC2,HNF1B,ERBB3,SFRP2,FN1,PIM2,INHBA,NTF3,SGK1,ESR1,NTRK2,AGR2,ICAM1,GAS6,CASP1,ID1,NCAM1,DAPK1,HMGCR,ITGA1,HMOX1,PPARG,FAS,PTGIS,LEP,EDN1,STAR,BDNF,NLRP3,PGR,B4GALT1,CRYAB,PTN,ADM,SLIT2,MET,BMP6,THBS1,CSF1R,BRCA1,TIMP1,CLU,HP,PAX8,AGTR1,CD40,NGF,LRP1,AIF1,CCL2,FOXP1,CDK1,CCL19,IHH,CCL21,MMP9,MUC1,CDH1,PRLR,CXCL12,CXCR2
GO: Biological Process	GO:0003006	developmental process involved in reproduction	5.134e-24	43	728	IL10,AMHR2,HNF1B,HTRA1,SFRP2,CEBPA,ANG,TCF21,INHBA,ESR1,ICAM1,GATA2,GATA4,PPARG,RUNX1,DCN,FAS,PTGER4,PTGIS,TFAP2C,LEP,STAR,PGR,CCNB1,B4GALT1,ADM,HOXA9,HOXA10,HOXA11,SLIT2,MET,BMP6,SLIT3,PLCB1,NR5A1,STRA6,IHH,HSD17B2,FST,CDH1,PRLR,CXCL12,VCAM1
GO: Biological Process	GO:0048545	response to steroid hormone	7.415e-24	39	577	IL10,SPARC,FN1,TCF21,PDGFA,SGK1,ESR1,NTRK2,GATA4,HMOX1,PPARG,FAS,PTGER4,LEP,EDN1,STAR,BDNF,PGR,CCNA2,CRYAB,PTN,ADM,SLIT2,BMP6,THBS1,LIPC,IGF2,BRCA1,LOX,AGTR1,SLIT3,AIF1,CCL2,C3,FOXP1,NR5A1,HSD11B2,IHH,DNMT3B
GO: Biological Process	GO:0034097	response to cytokine	9.567e-24	45	825	SPARC,CEBPA,FN1,HLA-DPB1,HLA-DRA,NTRK2,ICAM1,GAS6,NCAM1,DAPK1,CXCL16,IRF6,CHI3L1,PPARG,FOXA2,DCN,FAS,PTGER4,PTGIS,LEP,EDN1,STAR,BGN,SLIT2,CSF1R,BRCA1,CD14,TIMP1,TIMP2,CXCR6,TNFSF13B,SLIT3,CD40,PLCB1,AIF1,CCL2,CCR1,CCL11,MME,CCL19,CCL21,PRLR,CXCL12,VCAM1,CXCR2
GO: Biological Process	GO:0043067	regulation of programmed cell death	1.192e-23	59	1536	IL10,BNC2,HNF1B,ERBB3,SFRP2,FN1,PIM2,INHBA,NTF3,SGK1,ESR1,NTRK2,ICAM1,GAS6,CASP1,ID1,DAPK1,HMGCR,ITGA1,HMOX1,PPARG,FAS,PTGIS,LEP,EDN1,STAR,BDNF,NLRP3,PGR,B4GALT1,CRYAB,PTN,ADM,SLIT2,MET,BMP6,THBS1,CSF1R,BRCA1,TIMP1,CLU,PAX8,AGTR1,CD40,NGF,LRP1,AIF1,CCL2,FOXP1,CDK1,CCL19,IHH,CCL21,MMP9,MUC1,CDH1,PRLR,CXCL12,CXCR2
GO: Biological Process	GO:0022414	reproductive process	2.613e-23	58	1503	IL10,AMHR2,HNF1B,HTRA1,SFRP2,CEBPA,ANG,TCF21,PIM2,INHBA,ESR1,ICAM1,GATA2,SOX17,GATA4,SPA17,PPARG,RUNX1,DCN,FAS,PTGER4,PTGIS,TFAP2C,LEP,EDN1,STAR,PGR,CCNB1,B4GALT1,PTN,ADM,HOXA9,HOXA10,HOXA11,SLIT2,MET,BMP6,FBLN1,IGF2,TIMP1,CLU,SLIT3,PLCB1,CCL2,NR5A1,RXFP1,CDK1,HSD11B2,STRA6,IHH,HSD17B2,MMP9,FST,CDH1,AKR1B1,PRLR,CXCL12,VCAM1
GO: Biological Process	GO:0000003	reproduction	2.793e-23	58	1505	IL10,AMHR2,HNF1B,HTRA1,SFRP2,CEBPA,ANG,TCF21,PIM2,INHBA,ESR1,ICAM1,GATA2,SOX17,GATA4,SPA17,PPARG,RUNX1,DCN,FAS,PTGER4,PTGIS,TFAP2C,LEP,EDN1,STAR,PGR,CCNB1,B4GALT1,PTN,ADM,HOXA9,HOXA10,HOXA11,SLIT2,MET,BMP6,FBLN1,IGF2,TIMP1,CLU,SLIT3,PLCB1,CCL2,NR5A1,RXFP1,CDK1,HSD11B2,STRA6,IHH,HSD17B2,MMP9,FST,CDH1,AKR1B1,PRLR,CXCL12,VCAM1
GO: Biological Process	GO:0042981	regulation of apoptotic process	4.439e-23	58	1519	IL10,BNC2,HNF1B,ERBB3,SFRP2,FN1,PIM2,INHBA,NTF3,SGK1,ESR1,NTRK2,ICAM1,GAS6,CASP1,ID1,DAPK1,HMGCR,ITGA1,HMOX1,PPARG,FAS,PTGIS,LEP,EDN1,STAR,BDNF,NLRP3,PGR,B4GALT1,CRYAB,PTN,ADM,SLIT2,BMP6,THBS1,CSF1R,BRCA1,TIMP1,CLU,PAX8,AGTR1,CD40,NGF,LRP1,AIF1,CCL2,FOXP1,CDK1,CCL19,IHH,CCL21,MMP9,MUC1,CDH1,PRLR,CXCL12,CXCR2
GO: Biological Process	GO:0016477	cell migration	4.645e-23	54	1300	IL10,DPP4,IL16,SPARC,SFRP2,ANG,FN1,PDGFA,NTF3,SGK1,NTRK2,ICAM1,ARX,GAS6,GATA2,SOX17,ID1,CXCL16,ITGA1,HMOX1,DCN,PTGER4,ITGB2,LEP,EDN1,PGR,B4GALT1,NRP2,PTN,SLIT2,MET,FBLN1,THBS1,CSF1R,TIMP1,AGTR1,SLIT3,LRP1,PLCB1,AIF1,CCL2,FOXP1,CCR1,CCL11,CDK1,CCL19,CCL21,MMP9,EMX2,CDH1,DCLK1,CXCL12,VCAM1,CXCR2
GO: Biological Process	GO:0045595	regulation of cell differentiation	5.283e-23	61	1699	LPAR3,HNF1B,SFRP2,CEBPA,FN1,INHBA,NTF3,SGK1,LILRB2,NTRK2,GAS6,GATA2,SOX17,GATA4,ID1,HLX,POU5F1,PPARG,RUNX1,FOXA2,FAS,PTGER4,LEP,EDN1,STAR,BDNF,MEIS1,NLRP3,B4GALT1,MSR1,PTN,ADM,HOXA9,HOXA11,SLIT2,MET,BMP6,FBLN1,CSF1R,KLF10,TIMP2,CLU,PAX8,AGTR1,SLIT3,NGF,LRP1,PLCB1,PLA2G2A,FOXP1,CCR1,DLX5,CDK1,CCL19,IHH,CCL21,FST,CDH1,PRLR,CXCL12,DNMT3B
GO: Biological Process	GO:0006928	movement of cell or subcellular component	5.386e-23	64	1882	IL10,DPP4,ERBB3,IL16,SPARC,SFRP2,ANG,FN1,PDGFA,NTF3,SGK1,NTRK2,ICAM1,ARX,GAS6,GATA2,SOX17,GATA4,ID1,NFASC,NCAM1,CXCL16,STMN1,ITGA1,HMOX1,SPA17,DCN,PTGER4,ITGB2,LEP,EDN1,BDNF,PGR,B4GALT1,NRP2,PTN,SLIT2,MET,FBLN1,THBS1,CSF1R,TIMP1,UCHL1,AGTR1,SLIT3,NGF,LRP1,PLCB1,AIF1,CCL2,FOXP1,CCR1,CCL11,DLX5,CDK1,CCL19,CCL21,MMP9,EMX2,CDH1,DCLK1,CXCL12,VCAM1,CXCR2
GO: Biological Process	GO:0001568	blood vessel development	6.154e-23	40	651	SPARC,SFRP2,ANG,FN1,TCF21,PDGFA,NTRK2,GATA2,SOX17,GATA4,ID1,HMOX1,CHI3L1,RUNX1,DCN,PTGER4,ITGB2,PTGIS,LEP,EDN1,MEIS1,B4GALT1,NRP2,PTN,ADM,SLIT2,THBS1,BRCA1,LOX,LOXL1,AGTR1,LRP1,CCL2,C3,CCL11,STRA6,IHH,MMP9,CXCL12,CXCR2
GO: Biological Process	GO:0072359	circulatory system development	8.018e-23	49	1058	ERBB3,SPARC,SFRP2,ANG,FN1,TCF21,PDGFA,NTRK2,GATA2,SOX17,GATA4,ID1,NCAM1,SALL4,POU5F1,HMOX1,CHI3L1,PPARG,RUNX1,DCN,PTGER4,ITGB2,PTGIS,LEP,EDN1,MEIS1,CCNB1,B4GALT1,NRP2,PTN,ADM,SLIT2,MET,THBS1,BRCA1,LOX,LOXL1,AGTR1,LRP1,CCL2,C3,CCL11,CDK1,STRA6,IHH,MMP9,CXCL12,VCAM1,CXCR2
GO: Biological Process	GO:0072358	cardiovascular system development	8.018e-23	49	1058	ERBB3,SPARC,SFRP2,ANG,FN1,TCF21,PDGFA,NTRK2,GATA2,SOX17,GATA4,ID1,NCAM1,SALL4,POU5F1,HMOX1,CHI3L1,PPARG,RUNX1,DCN,PTGER4,ITGB2,PTGIS,LEP,EDN1,MEIS1,CCNB1,B4GALT1,NRP2,PTN,ADM,SLIT2,MET,THBS1,BRCA1,LOX,LOXL1,AGTR1,LRP1,CCL2,C3,CCL11,CDK1,STRA6,IHH,MMP9,CXCL12,VCAM1,CXCR2
GO: Biological Process	GO:0009967	positive regulation of signal transduction	1.034e-22	57	1488	IL10,LPAR3,ERBB3,SFRP2,PIM2,PDGFA,INHBA,NTF3,ESR1,NTRK2,AGR2,ICAM1,GAS6,CASP1,GATA4,NCAM1,HMGCR,POU5F1,ITGA1,HMOX1,CHI3L1,FOXA2,DCN,FAS,PTGER4,PTGIS,AKR1C2,LEP,EDN1,BDNF,S100A4,MET,BMP6,THBS1,IGF2,CSF1R,TIMP2,CLU,AGTR1,CD40,NGF,PLCB1,PLA2G2A,CCL2,C3,CCR1,CCL11,DLX5,CDK1,CCL19,STRA6,IHH,CCL21,MMP9,AKR1B1,CDH3,PRLR
GO: Biological Process	GO:0048514	blood vessel morphogenesis	1.588e-22	37	551	SPARC,SFRP2,ANG,FN1,TCF21,PDGFA,NTRK2,GATA2,SOX17,GATA4,ID1,HMOX1,CHI3L1,RUNX1,DCN,PTGER4,ITGB2,PTGIS,LEP,EDN1,MEIS1,B4GALT1,NRP2,PTN,ADM,SLIT2,THBS1,BRCA1,LRP1,CCL2,C3,CCL11,STRA6,IHH,MMP9,CXCL12,CXCR2
GO: Biological Process	GO:0001944	vasculature development	2.599e-22	40	677	SPARC,SFRP2,ANG,FN1,TCF21,PDGFA,NTRK2,GATA2,SOX17,GATA4,ID1,HMOX1,CHI3L1,RUNX1,DCN,PTGER4,ITGB2,PTGIS,LEP,EDN1,MEIS1,B4GALT1,NRP2,PTN,ADM,SLIT2,THBS1,BRCA1,LOX,LOXL1,AGTR1,LRP1,CCL2,C3,CCL11,STRA6,IHH,MMP9,CXCL12,CXCR2
GO: Biological Process	GO:0035295	tube development	4.217e-22	40	686	HNF1B,SPARC,SFRP2,CEBPA,TCF21,PDGFA,ESR1,AGR2,GATA2,SOX17,GATA4,ID1,HLX,SALL4,CHI3L1,FOXA2,TFAP2C,EDN1,BDNF,PGR,CCNB1,B4GALT1,PTN,ADM,HOXA11,SLIT2,MET,CSF1R,PAX8,LOX,AGTR1,FOXP1,CCL11,RXFP1,STRA6,IHH,CDH1,AKR1B1,CXCL12,CXCR2
GO: Biological Process	GO:0060548	negative regulation of cell death	4.286e-22	47	1001	IL10,HNF1B,ERBB3,SFRP2,FN1,PIM2,NTF3,SGK1,ESR1,NTRK2,AGR2,ICAM1,GAS6,ID1,NCAM1,DAPK1,HMGCR,HMOX1,FAS,LEP,EDN1,STAR,BDNF,PGR,CRYAB,MET,THBS1,CSF1R,BRCA1,TIMP1,CLU,PAX8,AGTR1,NGF,LRP1,AIF1,CCL2,FOXP1,CDK1,CCL19,IHH,CCL21,MMP9,MUC1,PRLR,CXCL12,CXCR2
GO: Biological Process	GO:0051674	localization of cell	5.88e-22	55	1428	IL10,DPP4,ERBB3,IL16,SPARC,SFRP2,ANG,FN1,PDGFA,NTF3,SGK1,NTRK2,ICAM1,ARX,GAS6,GATA2,SOX17,ID1,CXCL16,ITGA1,HMOX1,DCN,PTGER4,ITGB2,LEP,EDN1,PGR,B4GALT1,NRP2,PTN,SLIT2,MET,FBLN1,THBS1,CSF1R,TIMP1,AGTR1,SLIT3,LRP1,PLCB1,AIF1,CCL2,FOXP1,CCR1,CCL11,CDK1,CCL19,CCL21,MMP9,EMX2,CDH1,DCLK1,CXCL12,VCAM1,CXCR2
GO: Biological Process	GO:0048870	cell motility	5.88e-22	55	1428	IL10,DPP4,ERBB3,IL16,SPARC,SFRP2,ANG,FN1,PDGFA,NTF3,SGK1,NTRK2,ICAM1,ARX,GAS6,GATA2,SOX17,ID1,CXCL16,ITGA1,HMOX1,DCN,PTGER4,ITGB2,LEP,EDN1,PGR,B4GALT1,NRP2,PTN,SLIT2,MET,FBLN1,THBS1,CSF1R,TIMP1,AGTR1,SLIT3,LRP1,PLCB1,AIF1,CCL2,FOXP1,CCR1,CCL11,CDK1,CCL19,CCL21,MMP9,EMX2,CDH1,DCLK1,CXCL12,VCAM1,CXCR2
GO: Biological Process	GO:0023056	positive regulation of signaling	6.397e-22	59	1662	IL10,LPAR3,ERBB3,SFRP2,PIM2,PDGFA,INHBA,NTF3,ESR1,NTRK2,AGR2,ICAM1,GAS6,CASP1,GATA4,NCAM1,HMGCR,POU5F1,ITGA1,HMOX1,CHI3L1,RUNX1,FOXA2,DCN,FAS,PTGER4,PTGIS,AKR1C2,LEP,EDN1,BDNF,S100A4,PTN,MET,BMP6,THBS1,IGF2,CSF1R,TIMP2,CLU,AGTR1,CD40,NGF,PLCB1,PLA2G2A,CCL2,C3,CCR1,CCL11,DLX5,CDK1,CCL19,STRA6,IHH,CCL21,MMP9,AKR1B1,CDH3,PRLR
GO: Biological Process	GO:0045597	positive regulation of cell differentiation	7.447e-22	46	966	LPAR3,SFRP2,CEBPA,FN1,INHBA,NTF3,SGK1,LILRB2,NTRK2,GAS6,GATA2,SOX17,GATA4,HLX,PPARG,RUNX1,FOXA2,PTGER4,LEP,EDN1,STAR,BDNF,NLRP3,B4GALT1,MSR1,PTN,ADM,HOXA11,SLIT2,MET,BMP6,CSF1R,KLF10,TIMP2,CLU,PAX8,AGTR1,NGF,PLCB1,PLA2G2A,CCR1,DLX5,CCL19,IHH,CXCL12,DNMT3B
GO: Biological Process	GO:0040011	locomotion	9.362e-22	60	1735	IL10,DPP4,ERBB3,IL16,SPARC,SFRP2,ANG,FN1,PDGFA,NTF3,SGK1,NTRK2,ICAM1,ARX,GAS6,GATA2,SOX17,ID1,NFASC,NCAM1,CXCL16,ITGA1,HMOX1,DCN,PTGER4,ITGB2,LEP,EDN1,BDNF,PGR,B4GALT1,NRP2,PTN,SLIT2,MET,FBLN1,THBS1,CSF1R,TIMP1,CXCR6,AGTR1,SLIT3,LRP1,PLCB1,AIF1,CCL2,FOXP1,CCR1,CCL11,DLX5,CDK1,CCL19,CCL21,MMP9,EMX2,CDH1,DCLK1,CXCL12,VCAM1,CXCR2
GO: Biological Process	GO:0046903	secretion	1.094e-21	51	1228	IL10,HNF1B,ERBB3,SPARC,ANG,FN1,PDGFA,INHBA,SGK1,NTRK2,AGR2,GAS6,VTCN1,GATA2,CASP1,NCAM1,HMGCR,POU5F1,HMOX1,CHI3L1,PPARG,RUNX1,FOXA2,PTGER4,LEP,EDN1,BDNF,NLRP3,B4GALT1,ADM,BMP6,FBLN1,THBS1,IGF2,CSF1R,CD14,TIMP1,CLU,PAX8,TNFSF13B,AGTR1,CD40,NGF,PLCB1,FOXP1,CCR1,CCL19,SYTL1,SNCG,PRLR,CXCL12
GO: Biological Process	GO:0010647	positive regulation of cell communication	1.234e-21	59	1684	IL10,LPAR3,ERBB3,SFRP2,PIM2,PDGFA,INHBA,NTF3,ESR1,NTRK2,AGR2,ICAM1,GAS6,CASP1,GATA4,NCAM1,HMGCR,POU5F1,ITGA1,HMOX1,CHI3L1,RUNX1,FOXA2,DCN,FAS,PTGER4,PTGIS,AKR1C2,LEP,EDN1,BDNF,S100A4,PTN,MET,BMP6,THBS1,IGF2,CSF1R,TIMP2,CLU,AGTR1,CD40,NGF,PLCB1,PLA2G2A,CCL2,C3,CCR1,CCL11,DLX5,CDK1,CCL19,STRA6,IHH,CCL21,MMP9,AKR1B1,CDH3,PRLR
GO: Biological Process	GO:0022603	regulation of anatomical structure morphogenesis	1.273e-21	49	1128	LPAR3,HNF1B,SPARC,SFRP2,FN1,PDGFA,SGK1,ESR1,NTRK2,ICAM1,GATA2,SOX17,GATA4,ID1,POU5F1,HMOX1,CHI3L1,RUNX1,FOXA2,DCN,PTGER4,ITGB2,PTGIS,LEP,EDN1,BDNF,B4GALT1,PTN,ADM,HOXA11,SLIT2,MET,FBLN1,THBS1,CSF1R,BRCA1,PAX8,TNFSF13B,AGTR1,SLIT3,NGF,CCL2,C3,FOXP1,CCL11,MMP9,CDH1,CXCL12,CXCR2
GO: Biological Process	GO:0040007	growth	2.167e-21	48	1091	IL10,BNC2,LPAR3,HNF1B,HTRA1,SFRP2,FN1,INHBA,SGK1,ESR1,AGR2,ARX,GAS6,SOX17,GATA4,HLX,NCAM1,CXCL16,SALL4,POU5F1,PPARG,PTGER4,TFAP2C,LEP,EDN1,BDNF,CCNB1,NRP2,CRYAB,ADM,HOXA11,SLIT2,BMP6,THBS1,LIPC,IGF2,AGTR1,SLIT3,NGF,PLCB1,C3,CCL11,CDK1,STRA6,IHH,DCLK1,PRLR,CXCL12
GO: Biological Process	GO:0012501	programmed cell death	2.178e-21	63	1952	IL10,BNC2,HNF1B,ERBB3,SFRP2,FN1,PIM2,INHBA,NTF3,SGK1,ESR1,NTRK2,ICAM1,GAS6,CASP1,ID1,DAPK1,HMGCR,ITGA1,HMOX1,CHI3L1,PPARG,FAS,ITGB2,PTGIS,LEP,EDN1,STAR,BDNF,NLRP3,PGR,B4GALT1,CRYAB,PTN,ADM,SLIT2,MET,BMP6,THBS1,CSF1R,BRCA1,CD14,TIMP1,CLU,PAX8,AGTR1,SLIT3,CD40,NGF,LRP1,AIF1,CCL2,FOXP1,CDK1,CCL19,IHH,CCL21,MMP9,MUC1,CDH1,PRLR,CXCL12,CXCR2
GO: Biological Process	GO:1901701	cellular response to oxygen-containing compound	3.171e-21	46	1001	IL10,FN1,INHBA,SGK1,LILRB2,ESR1,NTRK2,ICAM1,GAS6,GATA4,ID1,CXCL16,HMGCR,PPARG,FOXA2,FAS,PTGER4,AKR1C1,AKR1C2,LEP,EDN1,STAR,NLRP3,CCNA2,CCNB1,PTN,SLIT2,MET,BMP6,THBS1,IGF2,KLF10,BRCA1,CD14,FCGR3A,AGTR1,CD40,PLCB1,AIF1,CCL2,CDK1,CDH1,AKR1B1,PRLR,VCAM1,DNMT3B
GO: Biological Process	GO:1902533	positive regulation of intracellular signal transduction	3.99e-21	45	958	IL10,LPAR3,ERBB3,PIM2,PDGFA,NTF3,ESR1,NTRK2,ICAM1,GAS6,CASP1,NCAM1,HMGCR,POU5F1,ITGA1,HMOX1,CHI3L1,DCN,FAS,PTGER4,AKR1C2,LEP,EDN1,S100A4,MET,THBS1,IGF2,CSF1R,TIMP2,CLU,AGTR1,CD40,NGF,PLCB1,PLA2G2A,CCL2,C3,CCR1,CCL11,CDK1,CCL19,STRA6,CCL21,AKR1B1,PRLR
GO: Biological Process	GO:0006915	apoptotic process	5.543e-21	62	1923	IL10,BNC2,HNF1B,ERBB3,SFRP2,FN1,PIM2,INHBA,NTF3,SGK1,ESR1,NTRK2,ICAM1,GAS6,CASP1,ID1,DAPK1,HMGCR,ITGA1,HMOX1,CHI3L1,PPARG,FAS,ITGB2,PTGIS,LEP,EDN1,STAR,BDNF,NLRP3,PGR,B4GALT1,CRYAB,PTN,ADM,SLIT2,BMP6,THBS1,CSF1R,BRCA1,CD14,TIMP1,CLU,PAX8,AGTR1,SLIT3,CD40,NGF,LRP1,AIF1,CCL2,FOXP1,CDK1,CCL19,IHH,CCL21,MMP9,MUC1,CDH1,PRLR,CXCL12,CXCR2
GO: Biological Process	GO:0043069	negative regulation of programmed cell death	5.785e-21	44	919	IL10,HNF1B,ERBB3,SFRP2,FN1,PIM2,NTF3,SGK1,NTRK2,ICAM1,GAS6,ID1,DAPK1,HMGCR,HMOX1,FAS,LEP,EDN1,STAR,BDNF,PGR,CRYAB,MET,THBS1,CSF1R,BRCA1,TIMP1,CLU,PAX8,AGTR1,NGF,LRP1,AIF1,CCL2,FOXP1,CDK1,CCL19,IHH,CCL21,MMP9,MUC1,PRLR,CXCL12,CXCR2
GO: Biological Process	GO:0071495	cellular response to endogenous stimulus	6.368e-21	51	1278	IL10,AMHR2,HTRA1,SFRP2,FN1,TCF21,PDGFA,INHBA,SGK1,ESR1,NTRK2,ICAM1,GATA4,ID1,POU5F1,PPARG,RUNX1,FAS,PTGER4,ITGB2,AKR1C1,AKR1C2,LEP,EDN1,STAR,BDNF,PGR,CCNA2,PTN,SLIT2,BMP6,THBS1,LIPC,IGF2,KLF10,BRCA1,PAX8,AGTR1,SLIT3,NGF,PLCB1,AIF1,CCL2,FOXP1,NR5A1,DLX5,FST,CDH1,AKR1B1,PRLR,DNMT3B
GO: Biological Process	GO:0001525	angiogenesis	7.156e-21	33	464	SPARC,SFRP2,ANG,FN1,TCF21,PDGFA,GATA2,SOX17,GATA4,ID1,HMOX1,CHI3L1,RUNX1,DCN,ITGB2,PTGIS,LEP,EDN1,MEIS1,B4GALT1,NRP2,PTN,ADM,SLIT2,THBS1,BRCA1,CCL2,C3,CCL11,IHH,MMP9,CXCL12,CXCR2
GO: Biological Process	GO:0001932	regulation of protein phosphorylation	1.059e-20	53	1404	LPAR3,ERBB3,SFRP2,CEBPA,ANG,FN1,PDGFA,INHBA,NTF3,ESR1,NTRK2,ICAM1,GAS6,ID1,HMGCR,ITGA1,CHI3L1,DCN,FAS,PTGER4,ITGB2,LEP,EDN1,BDNF,DIRAS3,BGN,CCNA2,CCNB1,SLIT2,MET,BMP6,FBLN1,THBS1,IGF2,CSF1R,TIMP2,CLU,UCHL1,AGTR1,CD40,NGF,PLCB1,AIF1,PLA2G2A,CCL2,C3,CCR1,CCL11,CDK1,CCL19,CCL21,MMP9,PRLR
GO: Biological Process	GO:0032940	secretion by cell	1.448e-20	47	1090	IL10,HNF1B,SPARC,ANG,FN1,PDGFA,INHBA,NTRK2,GAS6,VTCN1,GATA2,CASP1,NCAM1,HMGCR,POU5F1,HMOX1,CHI3L1,PPARG,RUNX1,FOXA2,PTGER4,LEP,EDN1,BDNF,NLRP3,B4GALT1,ADM,BMP6,FBLN1,THBS1,IGF2,CSF1R,CD14,TIMP1,CLU,PAX8,TNFSF13B,AGTR1,CD40,NGF,PLCB1,FOXP1,CCR1,CCL19,SYTL1,SNCG,CXCL12
GO: Biological Process	GO:0071345	cellular response to cytokine stimulus	1.474e-20	39	713	CEBPA,FN1,HLA-DPB1,HLA-DRA,NTRK2,ICAM1,GAS6,NCAM1,DAPK1,IRF6,CHI3L1,PPARG,DCN,FAS,PTGER4,PTGIS,LEP,EDN1,STAR,BGN,SLIT2,CSF1R,BRCA1,CXCR6,TNFSF13B,SLIT3,CD40,PLCB1,AIF1,CCL2,CCR1,CCL11,MME,CCL19,CCL21,PRLR,CXCL12,VCAM1,CXCR2
GO: Biological Process	GO:1902531	regulation of intracellular signal transduction	1.979e-20	59	1781	IL10,LPAR3,ERBB3,SFRP2,FN1,PIM2,PDGFA,INHBA,NTF3,ESR1,NTRK2,ICAM1,GAS6,CASP1,ID1,NCAM1,HMGCR,POU5F1,ITGA1,HMOX1,CHI3L1,DCN,FAS,PTGER4,AKR1C2,LEP,EDN1,NLRP3,BGN,S100A4,SLIT2,MET,BMP6,FBLN1,THBS1,IGF2,CSF1R,BRCA1,TIMP2,CLU,UCHL1,AGTR1,CD40,NGF,PLCB1,PLA2G2A,CCL2,C3,CCR1,CCL11,CDK1,CCL19,STRA6,CCL21,MMP9,MUC1,AKR1B1,PRLR,CXCL12
GO: Biological Process	GO:0043066	negative regulation of apoptotic process	2.388e-20	43	905	IL10,HNF1B,ERBB3,SFRP2,FN1,PIM2,NTF3,SGK1,NTRK2,ICAM1,GAS6,ID1,DAPK1,HMGCR,HMOX1,FAS,LEP,EDN1,STAR,BDNF,PGR,CRYAB,THBS1,CSF1R,BRCA1,TIMP1,CLU,PAX8,AGTR1,NGF,LRP1,AIF1,CCL2,FOXP1,CDK1,CCL19,IHH,CCL21,MMP9,MUC1,PRLR,CXCL12,CXCR2
GO: Biological Process	GO:0051247	positive regulation of protein metabolic process	2.865e-20	56	1611	LPAR3,ERBB3,SFRP2,CEBPA,ANG,FN1,PDGFA,INHBA,NTF3,ESR1,NTRK2,ICAM1,GAS6,SOX17,CASP1,DAPK1,HMGCR,POU5F1,ITGA1,HMOX1,CHI3L1,PPARG,FAS,PTGER4,LEP,EDN1,BDNF,NLRP3,CCNB1,MET,BMP6,FBLN1,THBS1,IGF2,CSF1R,PEMT,BRCA1,TIMP2,CLU,AGTR1,CD40,NGF,PLCB1,AIF1,PLA2G2A,CCL2,C3,CCR1,CCL11,CDK1,CCL19,CCL21,MMP9,MUC1,PRLR,DNMT3B
GO: Biological Process	GO:0042325	regulation of phosphorylation	4.8e-20	54	1510	LPAR3,ERBB3,SFRP2,CEBPA,ANG,FN1,PDGFA,INHBA,NTF3,ESR1,NTRK2,ICAM1,GAS6,ID1,HMGCR,ITGA1,CHI3L1,FOXA2,DCN,FAS,PTGER4,ITGB2,LEP,EDN1,BDNF,DIRAS3,BGN,CCNA2,CCNB1,SLIT2,MET,BMP6,FBLN1,THBS1,IGF2,CSF1R,TIMP2,CLU,UCHL1,AGTR1,CD40,NGF,PLCB1,AIF1,PLA2G2A,CCL2,C3,CCR1,CCL11,CDK1,CCL19,CCL21,MMP9,PRLR
GO: Biological Process	GO:0010628	positive regulation of gene expression	6.817e-20	60	1890	IL10,HNF1B,ERBB3,SFRP2,CEBPA,FN1,TCF21,PIM2,INHBA,NTF3,ESR1,NTRK2,AGR2,ICAM1,ARX,GAS6,GATA2,SOX17,GATA4,ID1,SALL4,IRF6,POU5F1,PPARG,RUNX1,FOXA2,DCN,PTGER4,ITGB2,TFAP2C,EDN1,STAR,BDNF,MEIS1,NLRP3,PGR,CCNA2,CCNB1,HOXA10,HOXA11,MET,BMP6,FBLN1,THBS1,IGF2,BRCA1,CLU,PAX8,CD40,NGF,PLCB1,C3,NR5A1,DLX5,CDK1,IHH,MUC1,CDH1,CDH3,DNMT3B
GO: Biological Process	GO:0060429	epithelium development	7.375e-20	50	1296	IL10,HNF1B,SFRP2,TCF21,PDGFA,INHBA,NTF3,ESR1,AGR2,ICAM1,ARX,SOX17,GATA4,ID1,SALL4,IRF6,CLDN3,PPARG,RUNX1,FOXA2,AKR1C1,AKR1C2,TFAP2C,EDN1,BDNF,PGR,B4GALT1,PTN,ADM,HOXA11,SLIT2,MET,BMP6,CSF1R,PAX8,AGTR1,FOXP1,CCL11,DLX5,CDK1,TAGLN,STRA6,IHH,FST,CDH1,CDH3,PRLR,CXCL12,VCAM1,CXCR2
GO: Biological Process	GO:0006952	defense response	9.05e-20	56	1651	IL10,DPP4,IL32,HTRA1,ANG,FN1,INHBA,HLA-DPB1,LILRB2,HLA-DRA,ESR1,NTRK2,ICAM1,CASP1,NCAM1,DAPK1,CXCL16,IRF6,HMOX1,CHI3L1,PPARG,FAS,PTGER4,ITGB2,PTGIS,LEP,EDN1,STAR,BDNF,NLRP3,B4GALT1,ADM,SLIT2,BMP6,THBS1,IGF2,CSF1R,CD14,CXCR6,CLU,HP,AGTR1,CD40,AIF1,PLA2G2A,ULBP2,CCL2,C2,C3,FOXP1,CCR1,CCL11,CCL19,CCL21,VCAM1,CXCR2
GO: Biological Process	GO:0001101	response to acid chemical	1.753e-19	29	372	SPARC,FN1,PDGFA,NTRK2,ICAM1,GATA4,POU5F1,PPARG,RUNX1,FAS,PTGER4,AKR1C1,AKR1C2,LEP,EDN1,BDNF,CCNB1,PTN,BMP6,LIPC,PEMT,NGF,CCL2,CCL19,CCL21,HSD17B2,CDH1,AKR1B1,DNMT3B
GO: Biological Process	GO:0009611	response to wounding	2.924e-19	43	967	IL10,ERBB3,SPARC,FN1,PDGFA,ESR1,GAS6,GATA2,CASP1,GATA4,HMGCR,POU5F1,HMOX1,PPARG,FOXA2,DCN,PTGER4,PTGIS,LEP,EDN1,NLRP3,CCNB1,B4GALT1,ADM,SLIT2,FBLN1,THBS1,IGF2,TIMP1,CLU,LOX,AGTR1,CD40,AIF1,PLA2G2A,CCL2,C2,C3,FOXP1,CCR1,CCL11,CDK1,CDH3
GO: Biological Process	GO:0032270	positive regulation of cellular protein metabolic process	2.933e-19	53	1512	LPAR3,ERBB3,SFRP2,CEBPA,ANG,FN1,PDGFA,INHBA,NTF3,ESR1,NTRK2,ICAM1,GAS6,CASP1,DAPK1,HMGCR,POU5F1,ITGA1,CHI3L1,PPARG,FAS,PTGER4,LEP,EDN1,BDNF,NLRP3,CCNB1,MET,BMP6,FBLN1,THBS1,IGF2,CSF1R,BRCA1,TIMP2,CLU,AGTR1,CD40,NGF,PLCB1,AIF1,PLA2G2A,CCL2,C3,CCR1,CCL11,CDK1,CCL19,CCL21,MMP9,MUC1,PRLR,DNMT3B
GO: Biological Process	GO:0006468	protein phosphorylation	3.35e-19	60	1952	AMHR2,LPAR3,ERBB3,SFRP2,CEBPA,ANG,FN1,PIM2,PDGFA,INHBA,NTF3,SGK1,ESR1,NTRK2,ICAM1,GAS6,ID1,NCAM1,DAPK1,HMGCR,ITGA1,CHI3L1,DCN,FAS,PTGER4,ITGB2,LEP,EDN1,BDNF,DIRAS3,BGN,CCNA2,CCNB1,CRYAB,SLIT2,MET,BMP6,FBLN1,THBS1,IGF2,CSF1R,TIMP2,CLU,UCHL1,AGTR1,CD40,NGF,PLCB1,AIF1,PLA2G2A,CCL2,C3,CCR1,CCL11,CDK1,CCL19,CCL21,MMP9,DCLK1,PRLR
GO: Biological Process	GO:0048585	negative regulation of response to stimulus	3.497e-19	53	1518	IL10,AMHR2,ERBB3,HTRA1,SFRP2,TCF21,PDGFA,LILRB2,ESR1,ICAM1,GAS6,GATA2,SOX17,HLX,DAPK1,HMGCR,POU5F1,ITGA1,HMOX1,PPARG,FOXA2,DCN,FAS,PTGER4,PTGIS,LEP,EDN1,NLRP3,BGN,ADM,SLIT2,MET,FBLN1,THBS1,IGF2,BRCA1,CD14,TIMP2,CLU,HP,UCHL1,SLIT3,LRP1,AIF1,CCL2,FOXP1,CCR1,IHH,MMP9,FST,MUC1,CDH1,CXCL12
GO: Biological Process	GO:0031399	regulation of protein modification process	5.304e-19	58	1841	LPAR3,ERBB3,SFRP2,CEBPA,ANG,FN1,TCF21,PDGFA,INHBA,NTF3,ESR1,NTRK2,ICAM1,GAS6,GATA2,ID1,HMGCR,ITGA1,CHI3L1,DCN,FAS,PTGER4,ITGB2,LEP,EDN1,BDNF,DIRAS3,BGN,CCNA2,CCNB1,SLIT2,MET,BMP6,FBLN1,THBS1,IGF2,CSF1R,BRCA1,TIMP2,CLU,UCHL1,AGTR1,CD40,NGF,PLCB1,AIF1,PLA2G2A,CCL2,C3,CCR1,CCL11,CDK1,CCL19,CCL21,MMP9,MUC1,PRLR,DNMT3B
GO: Biological Process	GO:0006954	inflammatory response	8.847e-19	37	711	IL10,FN1,ESR1,NTRK2,ICAM1,CASP1,HMOX1,CHI3L1,PPARG,FAS,PTGER4,ITGB2,PTGIS,LEP,NLRP3,B4GALT1,SLIT2,BMP6,THBS1,CSF1R,CD14,CXCR6,HP,AGTR1,CD40,AIF1,PLA2G2A,CCL2,C2,C3,FOXP1,CCR1,CCL11,CCL19,CCL21,VCAM1,CXCR2
GO: Biological Process	GO:0048589	developmental growth	1.166e-18	36	673	BNC2,LPAR3,HNF1B,SFRP2,FN1,ESR1,AGR2,ARX,GATA4,HLX,NCAM1,SALL4,POU5F1,PTGER4,TFAP2C,LEP,BDNF,CCNB1,NRP2,ADM,HOXA11,SLIT2,THBS1,LIPC,IGF2,SLIT3,NGF,PLCB1,C3,CCL11,CDK1,STRA6,IHH,DCLK1,PRLR,CXCL12
GO: Biological Process	GO:0001934	positive regulation of protein phosphorylation	1.463e-18	42	959	LPAR3,ERBB3,SFRP2,ANG,PDGFA,INHBA,NTF3,ESR1,NTRK2,ICAM1,GAS6,HMGCR,ITGA1,CHI3L1,FAS,PTGER4,LEP,EDN1,BDNF,CCNB1,MET,BMP6,THBS1,IGF2,CSF1R,TIMP2,CLU,AGTR1,CD40,NGF,PLCB1,AIF1,PLA2G2A,CCL2,C3,CCR1,CCL11,CDK1,CCL19,CCL21,MMP9,PRLR
GO: Biological Process	GO:0019220	regulation of phosphate metabolic process	1.579e-18	56	1756	LPAR3,ERBB3,SFRP2,CEBPA,ANG,FN1,PDGFA,INHBA,NTF3,ESR1,NTRK2,ICAM1,GAS6,ID1,HMGCR,ITGA1,CHI3L1,FOXA2,DCN,FAS,PTGER4,ITGB2,LEP,PTH1R,EDN1,BDNF,DIRAS3,BGN,CCNA2,CCNB1,ADM,SLIT2,MET,BMP6,FBLN1,THBS1,IGF2,CSF1R,TIMP2,CLU,UCHL1,AGTR1,CD40,NGF,PLCB1,AIF1,PLA2G2A,CCL2,C3,CCR1,CCL11,CDK1,CCL19,CCL21,MMP9,PRLR
GO: Biological Process	GO:0042493	response to drug	2.151e-18	31	481	IL10,HNF1B,SFRP2,PDGFA,INHBA,ICAM1,GAS6,CASP1,GATA4,PPARG,FAS,PTGER4,EDN1,STAR,BDNF,CCNB1,PTN,THBS1,LIPC,IGF2,PEMT,TIMP2,LOX,CCL2,CDK1,HSD11B2,MMP9,EMX2,CDH1,CDH3,DNMT3B
GO: Biological Process	GO:0051174	regulation of phosphorus metabolic process	2.216e-18	56	1769	LPAR3,ERBB3,SFRP2,CEBPA,ANG,FN1,PDGFA,INHBA,NTF3,ESR1,NTRK2,ICAM1,GAS6,ID1,HMGCR,ITGA1,CHI3L1,FOXA2,DCN,FAS,PTGER4,ITGB2,LEP,PTH1R,EDN1,BDNF,DIRAS3,BGN,CCNA2,CCNB1,ADM,SLIT2,MET,BMP6,FBLN1,THBS1,IGF2,CSF1R,TIMP2,CLU,UCHL1,AGTR1,CD40,NGF,PLCB1,AIF1,PLA2G2A,CCL2,C3,CCR1,CCL11,CDK1,CCL19,CCL21,MMP9,PRLR
GO: Biological Process	GO:0048646	anatomical structure formation involved in morphogenesis	2.915e-18	48	1299	HNF1B,HTRA1,SPARC,SFRP2,ANG,FN1,TCF21,PDGFA,INHBA,GATA2,SOX17,CASP1,GATA4,ID1,NFASC,SALL4,POU5F1,HMOX1,CHI3L1,RUNX1,FOXA2,DCN,ITGB2,PTGIS,TFAP2C,LEP,EDN1,MEIS1,B4GALT1,NRP2,PTN,ADM,HOXA11,SLIT2,THBS1,BRCA1,PAX8,TNFSF13B,CCL2,C3,CCL11,DLX5,STRA6,IHH,MMP9,CDH1,CXCL12,CXCR2
GO: Biological Process	GO:0051049	regulation of transport	2.982e-18	59	1975	IL10,LPAR3,ERBB3,SFRP2,ANG,FN1,INHBA,NTF3,SGK1,LILRB2,ESR1,NTRK2,ICAM1,GAS6,VTCN1,GATA2,CASP1,NCAM1,DAPK1,HMGCR,POU5F1,HMOX1,PPARG,RUNX1,FOXA2,PTGER4,LEP,EDN1,NLRP3,B4GALT1,CRYAB,MET,BMP6,FBLN1,THBS1,CSF1R,PEMT,BRCA1,CD14,PAX8,AGTR1,CD40,NGF,LRP1,PLCB1,CCL2,C2,C3,FOXP1,CCR1,CDK1,CCL19,CCL21,MMP9,SYTL1,SNCG,CDH1,CDH3,CXCL12
GO: Biological Process	GO:0071396	cellular response to lipid	4.211e-18	33	572	IL10,FN1,TCF21,INHBA,SGK1,LILRB2,ESR1,NTRK2,ICAM1,CXCL16,PPARG,FAS,PTGER4,AKR1C2,LEP,EDN1,STAR,BDNF,NLRP3,PGR,CCNA2,CCNB1,PTN,BMP6,BRCA1,CD14,FCGR3A,AGTR1,CD40,CCL2,FOXP1,NR5A1,DNMT3B
GO: Biological Process	GO:0009628	response to abiotic stimulus	7.253e-18	46	1216	DPP4,SPARC,SFRP2,ANG,PDGFA,SGK1,NTRK2,ICAM1,CASP1,GATA4,HMGCR,CLDN3,HMOX1,CHI3L1,PPARG,DCN,FAS,PTGER4,PTGIS,LEP,EDN1,STAR,CCNA2,CCNB1,CRYAB,PTN,ADM,BMP6,THBS1,LIPC,IGF2,BRCA1,CD14,CLU,FEN1,CD40,AIF1,CCL2,CCL11,MME,HSD11B2,STRA6,AKR1B1,CXCL12,VCAM1,DNMT3B
GO: Biological Process	GO:0042327	positive regulation of phosphorylation	7.468e-18	42	1003	LPAR3,ERBB3,SFRP2,ANG,PDGFA,INHBA,NTF3,ESR1,NTRK2,ICAM1,GAS6,HMGCR,ITGA1,CHI3L1,FAS,PTGER4,LEP,EDN1,BDNF,CCNB1,MET,BMP6,THBS1,IGF2,CSF1R,TIMP2,CLU,AGTR1,CD40,NGF,PLCB1,AIF1,PLA2G2A,CCL2,C3,CCR1,CCL11,CDK1,CCL19,CCL21,MMP9,PRLR
GO: Biological Process	GO:0006955	immune response	8.772e-18	52	1572	IL10,DPP4,IL16,IL32,ANG,HLA-DPB1,LILRB2,HLA-DRA,ESR1,ICAM1,GAS6,VTCN1,GATA2,HLX,NCAM1,DAPK1,CXCL16,IRF6,HMOX1,PPARG,FAS,PTGER4,ITGB2,LEP,EDN1,STAR,NLRP3,ADM,BMP6,THBS1,IGF2,CSF1R,CD14,FCGR3A,CLU,TNFSF13B,CD40,AIF1,ULBP2,CCL2,C2,C3,FOXP1,CCR1,CCL11,KIR2DL1,CCL19,CCL21,KLRC1,CXCL12,VCAM1,CXCR2
GO: Biological Process	GO:0051270	regulation of cellular component movement	9.799e-18	39	860	ERBB3,SPARC,SFRP2,FN1,PDGFA,NTF3,SGK1,ICAM1,GAS6,GATA4,CXCL16,STMN1,HMOX1,DCN,PTGER4,EDN1,PGR,B4GALT1,NRP2,PTN,SLIT2,MET,FBLN1,THBS1,CSF1R,TIMP1,LRP1,PLCB1,AIF1,CCL2,FOXP1,CCR1,CCL11,CCL19,CCL21,MMP9,CDH1,CXCL12,CXCR2
GO: Biological Process	GO:0009891	positive regulation of biosynthetic process	9.958e-18	58	1959	IL10,HNF1B,SFRP2,CEBPA,TCF21,PIM2,PDGFA,INHBA,NTF3,ESR1,ICAM1,GATA2,SOX17,GATA4,SALL4,IRF6,POU5F1,HMOX1,PPARG,RUNX1,FOXA2,DCN,PTGER4,ITGB2,TFAP2C,PTH1R,EDN1,BDNF,MEIS1,NLRP3,PGR,CCNA2,ADM,HOXA10,HOXA11,MET,BMP6,THBS1,IGF2,PEMT,BRCA1,TIMP2,CLU,PAX8,CD40,NGF,PLCB1,AIF1,CCL2,NR5A1,DLX5,CDK1,CCL19,IHH,CCL21,MUC1,CDH1,CDH3
GO: Biological Process	GO:0023014	signal transduction by protein phosphorylation	1.081e-17	41	962	AMHR2,LPAR3,ERBB3,SFRP2,FN1,PDGFA,INHBA,NTF3,ESR1,NTRK2,ICAM1,GAS6,ID1,NCAM1,HMGCR,ITGA1,CHI3L1,FAS,PTGER4,LEP,EDN1,CRYAB,MET,BMP6,FBLN1,THBS1,IGF2,CSF1R,TIMP2,UCHL1,CD40,NGF,PLCB1,PLA2G2A,CCL2,C3,CCR1,CCL11,CDK1,CCL19,CCL21
GO: Biological Process	GO:0097305	response to alcohol	1.176e-17	28	398	IL10,SPARC,PDGFA,INHBA,ESR1,ICAM1,HMGCR,FAS,LEP,EDN1,STAR,CCNA2,CRYAB,PTN,SLIT2,IGF2,PEMT,BRCA1,CD14,AGTR1,SLIT3,CCL2,C3,CDK1,IHH,CDH1,VCAM1,DNMT3B
GO: Biological Process	GO:0045937	positive regulation of phosphate metabolic process	1.366e-17	44	1126	LPAR3,ERBB3,SFRP2,ANG,PDGFA,INHBA,NTF3,ESR1,NTRK2,ICAM1,GAS6,HMGCR,ITGA1,CHI3L1,FAS,PTGER4,LEP,PTH1R,EDN1,BDNF,CCNB1,ADM,MET,BMP6,THBS1,IGF2,CSF1R,TIMP2,CLU,AGTR1,CD40,NGF,PLCB1,AIF1,PLA2G2A,CCL2,C3,CCR1,CCL11,CDK1,CCL19,CCL21,MMP9,PRLR
GO: Biological Process	GO:0010562	positive regulation of phosphorus metabolic process	1.366e-17	44	1126	LPAR3,ERBB3,SFRP2,ANG,PDGFA,INHBA,NTF3,ESR1,NTRK2,ICAM1,GAS6,HMGCR,ITGA1,CHI3L1,FAS,PTGER4,LEP,PTH1R,EDN1,BDNF,CCNB1,ADM,MET,BMP6,THBS1,IGF2,CSF1R,TIMP2,CLU,AGTR1,CD40,NGF,PLCB1,AIF1,PLA2G2A,CCL2,C3,CCR1,CCL11,CDK1,CCL19,CCL21,MMP9,PRLR
GO: Biological Process	GO:0007155	cell adhesion	1.468e-17	51	1530	IL10,DPP4,ERBB3,IL32,SFRP2,FN1,HLA-DPB1,LILRB2,HLA-DRA,AGR2,ICAM1,GAS6,VTCN1,ID1,HLX,NFASC,NCAM1,CLDN3,ITGA1,SMOC2,FOXA2,FAS,PTGER4,ITGB2,EMILIN1,LEP,NLRP3,B4GALT1,NRP2,PTN,SLIT2,FBLN1,THBS1,IGF2,FCGR3A,TNFSF13B,PLCB1,AIF1,CCL2,FOXP1,CCR1,CCL11,CCL19,IHH,CCL21,MUC1,CDH1,CDH3,PRLR,CXCL12,VCAM1
GO: Biological Process	GO:0031328	positive regulation of cellular biosynthetic process	1.949e-17	57	1921	IL10,HNF1B,SFRP2,CEBPA,TCF21,PIM2,PDGFA,INHBA,NTF3,ESR1,ICAM1,GATA2,SOX17,GATA4,SALL4,IRF6,POU5F1,HMOX1,PPARG,RUNX1,FOXA2,DCN,PTGER4,ITGB2,TFAP2C,PTH1R,EDN1,BDNF,MEIS1,NLRP3,PGR,CCNA2,ADM,HOXA10,HOXA11,MET,BMP6,THBS1,IGF2,PEMT,BRCA1,TIMP2,CLU,PAX8,CD40,NGF,PLCB1,AIF1,NR5A1,DLX5,CDK1,CCL19,IHH,CCL21,MUC1,CDH1,CDH3
GO: Biological Process	GO:0043408	regulation of MAPK cascade	1.97e-17	36	735	LPAR3,SFRP2,FN1,PDGFA,INHBA,NTF3,ESR1,NTRK2,ICAM1,GAS6,ID1,HMGCR,ITGA1,CHI3L1,FAS,LEP,EDN1,MET,BMP6,FBLN1,THBS1,IGF2,CSF1R,TIMP2,UCHL1,CD40,NGF,PLCB1,PLA2G2A,CCL2,C3,CCR1,CCL11,CDK1,CCL19,CCL21
GO: Biological Process	GO:0000165	MAPK cascade	1.996e-17	40	928	LPAR3,ERBB3,SFRP2,FN1,PDGFA,INHBA,NTF3,ESR1,NTRK2,ICAM1,GAS6,ID1,NCAM1,HMGCR,ITGA1,CHI3L1,FAS,PTGER4,LEP,EDN1,CRYAB,MET,BMP6,FBLN1,THBS1,IGF2,CSF1R,TIMP2,UCHL1,CD40,NGF,PLCB1,PLA2G2A,CCL2,C3,CCR1,CCL11,CDK1,CCL19,CCL21
GO: Biological Process	GO:0022610	biological adhesion	2.039e-17	51	1542	IL10,DPP4,ERBB3,IL32,SFRP2,FN1,HLA-DPB1,LILRB2,HLA-DRA,AGR2,ICAM1,GAS6,VTCN1,ID1,HLX,NFASC,NCAM1,CLDN3,ITGA1,SMOC2,FOXA2,FAS,PTGER4,ITGB2,EMILIN1,LEP,NLRP3,B4GALT1,NRP2,PTN,SLIT2,FBLN1,THBS1,IGF2,FCGR3A,TNFSF13B,PLCB1,AIF1,CCL2,FOXP1,CCR1,CCL11,CCL19,IHH,CCL21,MUC1,CDH1,CDH3,PRLR,CXCL12,VCAM1
GO: Biological Process	GO:1901698	response to nitrogen compound	2.157e-17	41	981	IL10,SPARC,SGK1,ESR1,NTRK2,ICAM1,CASP1,ID1,NCAM1,HMOX1,PPARG,FAS,PTGER4,LEP,EDN1,STAR,PGR,CCNA2,PTN,ADM,SLIT2,THBS1,LIPC,IGF2,KLF10,PEMT,BRCA1,TIMP1,AGTR1,PLCB1,AIF1,CCL2,CDK1,HSD11B2,CCL19,CDH1,AKR1B1,PRLR,CXCL12,VCAM1,DNMT3B
GO: Biological Process	GO:0007548	sex differentiation	2.848e-17	25	309	AMHR2,HNF1B,SFRP2,ANG,TCF21,INHBA,ESR1,ICAM1,GATA4,RUNX1,FAS,PTGER4,TFAP2C,LEP,STAR,PGR,HOXA9,HOXA10,HOXA11,SLIT2,BMP6,SLIT3,NR5A1,STRA6,FST
GO: Biological Process	GO:0035239	tube morphogenesis	3.499e-17	28	415	HNF1B,SFRP2,TCF21,ESR1,AGR2,SOX17,GATA4,HLX,SALL4,FOXA2,TFAP2C,EDN1,PGR,B4GALT1,ADM,HOXA11,SLIT2,MET,CSF1R,PAX8,AGTR1,FOXP1,CCL11,STRA6,IHH,CDH1,CXCL12,CXCR2
GO: Biological Process	GO:0002682	regulation of immune system process	4.002e-17	50	1506	IL10,DPP4,HTRA1,INHBA,HLA-DPB1,LILRB2,HLA-DRA,ESR1,ICAM1,GAS6,VTCN1,GATA2,HLX,HMOX1,PPARG,RUNX1,FAS,PTGER4,ITGB2,LEP,EDN1,MEIS1,NLRP3,HOXA9,SLIT2,THBS1,IGF2,CSF1R,KLF10,CD14,FCGR3A,CLU,TNFSF13B,CD40,PLCB1,AIF1,CCL2,C2,C3,FOXP1,CCR1,KIR2DL1,CCL19,IHH,CCL21,MMP9,KLRC1,CXCL12,VCAM1,CXCR2
GO: Biological Process	GO:0006935	chemotaxis	4.116e-17	32	575	IL10,IL16,FN1,PDGFA,NTF3,ARX,GAS6,NFASC,NCAM1,CXCL16,ITGA1,ITGB2,EDN1,BDNF,NRP2,SLIT2,MET,THBS1,CSF1R,CXCR6,AGTR1,SLIT3,AIF1,CCL2,CCR1,CCL11,DLX5,CCL19,CCL21,CXCL12,VCAM1,CXCR2
GO: Biological Process	GO:0051046	regulation of secretion	4.205e-17	37	800	IL10,ERBB3,ANG,FN1,INHBA,SGK1,NTRK2,GAS6,VTCN1,GATA2,CASP1,NCAM1,HMGCR,POU5F1,HMOX1,PPARG,RUNX1,FOXA2,PTGER4,LEP,EDN1,NLRP3,B4GALT1,BMP6,FBLN1,CSF1R,CD14,PAX8,AGTR1,CD40,NGF,PLCB1,FOXP1,CCL19,SYTL1,SNCG,CXCL12
GO: Biological Process	GO:0001775	cell activation	4.387e-17	41	1001	IL10,DPP4,FN1,PDGFA,INHBA,HLA-DPB1,LILRB2,HLA-DRA,ICAM1,GAS6,VTCN1,GATA2,CASP1,HLX,HMOX1,FAS,PTGER4,ITGB2,LEP,EDN1,NLRP3,HOXA9,THBS1,IGF2,TIMP1,FCGR3A,CLU,TNFSF13B,CD40,PLCB1,AIF1,ULBP2,CCL2,FOXP1,CCL19,IHH,CCL21,PRLR,CXCL12,VCAM1,CXCR2
GO: Biological Process	GO:0042330	taxis	4.549e-17	32	577	IL10,IL16,FN1,PDGFA,NTF3,ARX,GAS6,NFASC,NCAM1,CXCL16,ITGA1,ITGB2,EDN1,BDNF,NRP2,SLIT2,MET,THBS1,CSF1R,CXCR6,AGTR1,SLIT3,AIF1,CCL2,CCR1,CCL11,DLX5,CCL19,CCL21,CXCL12,VCAM1,CXCR2
GO: Biological Process	GO:0031401	positive regulation of protein modification process	6.471e-17	45	1230	LPAR3,ERBB3,SFRP2,ANG,PDGFA,INHBA,NTF3,ESR1,NTRK2,ICAM1,GAS6,HMGCR,ITGA1,CHI3L1,FAS,PTGER4,LEP,EDN1,BDNF,CCNB1,MET,BMP6,THBS1,IGF2,CSF1R,BRCA1,TIMP2,CLU,AGTR1,CD40,NGF,PLCB1,AIF1,PLA2G2A,CCL2,C3,CCR1,CCL11,CDK1,CCL19,CCL21,MMP9,MUC1,PRLR,DNMT3B
GO: Biological Process	GO:0030198	extracellular matrix organization	6.713e-17	26	354	DPP4,HTRA1,SPARC,SFRP2,FN1,PDGFA,ICAM1,GAS6,ITGA1,SMOC2,DCN,ITGB2,EMILIN1,BGN,B4GALT1,FBLN1,THBS1,TIMP1,TIMP2,LOX,LOXL1,RXFP1,IHH,MMP9,CDH1,VCAM1
GO: Biological Process	GO:0043062	extracellular structure organization	7.192e-17	26	355	DPP4,HTRA1,SPARC,SFRP2,FN1,PDGFA,ICAM1,GAS6,ITGA1,SMOC2,DCN,ITGB2,EMILIN1,BGN,B4GALT1,FBLN1,THBS1,TIMP1,TIMP2,LOX,LOXL1,RXFP1,IHH,MMP9,CDH1,VCAM1
GO: Biological Process	GO:0010243	response to organonitrogen compound	8.297e-17	38	866	IL10,SPARC,SGK1,NTRK2,ICAM1,CASP1,ID1,NCAM1,HMOX1,PPARG,FAS,PTGER4,LEP,EDN1,STAR,PGR,CCNA2,PTN,ADM,SLIT2,LIPC,IGF2,KLF10,PEMT,BRCA1,TIMP1,AGTR1,PLCB1,AIF1,CCL2,CDK1,HSD11B2,CDH1,AKR1B1,PRLR,CXCL12,VCAM1,DNMT3B
GO: Biological Process	GO:0002684	positive regulation of immune system process	1.131e-16	40	976	IL10,DPP4,INHBA,HLA-DPB1,LILRB2,HLA-DRA,ESR1,ICAM1,GAS6,VTCN1,GATA2,HLX,HMOX1,RUNX1,PTGER4,ITGB2,LEP,EDN1,NLRP3,THBS1,IGF2,CSF1R,KLF10,CD14,FCGR3A,CLU,TNFSF13B,CD40,AIF1,CCL2,C2,C3,CCR1,CCL19,IHH,CCL21,MMP9,CXCL12,VCAM1,CXCR2
GO: Biological Process	GO:1901342	regulation of vasculature development	1.154e-16	23	264	SPARC,SFRP2,PDGFA,GATA2,GATA4,ID1,HMOX1,CHI3L1,RUNX1,DCN,PTGER4,ITGB2,PTGIS,LEP,PTN,ADM,THBS1,BRCA1,CCL2,C3,CCL11,MMP9,CXCR2
GO: Biological Process	GO:0030334	regulation of cell migration	1.892e-16	35	742	SPARC,SFRP2,FN1,PDGFA,NTF3,SGK1,ICAM1,GAS6,CXCL16,HMOX1,DCN,PTGER4,EDN1,PGR,NRP2,PTN,SLIT2,MET,FBLN1,THBS1,CSF1R,TIMP1,LRP1,PLCB1,AIF1,CCL2,FOXP1,CCR1,CCL11,CCL19,CCL21,MMP9,CDH1,CXCL12,CXCR2
GO: Biological Process	GO:1903530	regulation of secretion by cell	2.054e-16	35	744	IL10,ANG,FN1,INHBA,NTRK2,GAS6,VTCN1,GATA2,CASP1,NCAM1,HMGCR,POU5F1,HMOX1,PPARG,RUNX1,FOXA2,PTGER4,LEP,EDN1,NLRP3,B4GALT1,BMP6,FBLN1,CSF1R,CD14,PAX8,AGTR1,CD40,NGF,PLCB1,FOXP1,CCL19,SYTL1,SNCG,CXCL12
GO: Biological Process	GO:2000145	regulation of cell motility	2.168e-16	36	793	ERBB3,SPARC,SFRP2,FN1,PDGFA,NTF3,SGK1,ICAM1,GAS6,CXCL16,HMOX1,DCN,PTGER4,EDN1,PGR,NRP2,PTN,SLIT2,MET,FBLN1,THBS1,CSF1R,TIMP1,LRP1,PLCB1,AIF1,CCL2,FOXP1,CCR1,CCL11,CCL19,CCL21,MMP9,CDH1,CXCL12,CXCR2
GO: Biological Process	GO:0009887	animal organ morphogenesis	3.966e-16	42	1121	HNF1B,HTRA1,SFRP2,TCF21,PDGFA,INHBA,ESR1,NTRK2,GATA2,SOX17,GATA4,ID1,HLX,POU5F1,FOXA2,DCN,TFAP2C,EDN1,BDNF,MEIS1,PGR,B4GALT1,NRP2,PTN,ADM,HOXA11,SLIT2,MET,BMP6,THBS1,IGF2,CSF1R,PAX8,AGTR1,SLIT3,CCL2,CCL11,DLX5,STRA6,IHH,FST,CDH1
GO: Biological Process	GO:0061138	morphogenesis of a branching epithelium	4.63e-16	21	221	IL10,HNF1B,SFRP2,TCF21,PDGFA,ESR1,FOXA2,TFAP2C,EDN1,PGR,B4GALT1,ADM,HOXA11,SLIT2,MET,PAX8,AGTR1,CCL11,IHH,CDH1,CXCL12
GO: Biological Process	GO:0060341	regulation of cellular localization	4.786e-16	47	1416	IL10,SFRP2,ANG,FN1,INHBA,NTRK2,AGR2,GAS6,VTCN1,GATA2,CASP1,NCAM1,HMGCR,POU5F1,HMOX1,PPARG,RUNX1,FOXA2,PTGER4,LEP,EDN1,NLRP3,CCNB1,B4GALT1,CRYAB,PTN,BMP6,FBLN1,CSF1R,PEMT,BRCA1,CD14,PAX8,AGTR1,CD40,NGF,PLCB1,CCL2,FOXP1,CDK1,CCL19,SYTL1,SNCG,CDH1,CDH3,DCLK1,CXCL12
GO: Biological Process	GO:0008406	gonad development	4.916e-16	22	251	AMHR2,SFRP2,ANG,TCF21,INHBA,ESR1,ICAM1,GATA4,RUNX1,FAS,PTGER4,TFAP2C,LEP,STAR,PGR,HOXA9,HOXA10,HOXA11,SLIT2,SLIT3,NR5A1,FST
GO: Biological Process	GO:0040012	regulation of locomotion	5.355e-16	37	866	ERBB3,IL16,SPARC,SFRP2,FN1,PDGFA,NTF3,SGK1,ICAM1,GAS6,CXCL16,HMOX1,DCN,PTGER4,EDN1,PGR,NRP2,PTN,SLIT2,MET,FBLN1,THBS1,CSF1R,TIMP1,LRP1,PLCB1,AIF1,CCL2,FOXP1,CCR1,CCL11,CCL19,CCL21,MMP9,CDH1,CXCL12,CXCR2
GO: Biological Process	GO:0050900	leukocyte migration	5.476e-16	26	386	IL10,IL16,FN1,ICAM1,GAS6,CXCL16,ITGA1,HMOX1,PTGER4,ITGB2,LEP,EDN1,B4GALT1,SLIT2,THBS1,PLCB1,AIF1,CCL2,CCR1,CCL11,CCL19,CCL21,MMP9,CXCL12,VCAM1,CXCR2
GO: Biological Process	GO:0045785	positive regulation of cell adhesion	6.095e-16	27	425	DPP4,SFRP2,FN1,HLA-DPB1,LILRB2,HLA-DRA,AGR2,VTCN1,HLX,SMOC2,FOXA2,PTGER4,EMILIN1,LEP,NLRP3,PTN,FBLN1,THBS1,IGF2,TNFSF13B,AIF1,CCL2,CCL19,IHH,CCL21,CXCL12,VCAM1
GO: Biological Process	GO:0032870	cellular response to hormone stimulus	6.096e-16	33	677	IL10,FN1,TCF21,INHBA,SGK1,ESR1,NTRK2,GATA4,PPARG,FAS,PTGER4,AKR1C1,AKR1C2,LEP,EDN1,STAR,BDNF,PGR,CCNA2,SLIT2,LIPC,IGF2,BRCA1,PAX8,AGTR1,SLIT3,PLCB1,AIF1,CCL2,FOXP1,NR5A1,PRLR,DNMT3B
GO: Biological Process	GO:0048732	gland development	6.174e-16	29	504	HNF1B,CEBPA,TCF21,PDGFA,ESR1,GATA2,HLX,IRF6,HMOX1,RUNX1,FAS,TFAP2C,PGR,B4GALT1,PTN,HOXA9,SLIT2,MET,LIPC,IGF2,CSF1R,HP,PAX8,CCL11,NR5A1,RXFP1,STRA6,CDH1,PRLR
GO: Biological Process	GO:0045137	development of primary sexual characteristics	7.454e-16	22	256	AMHR2,SFRP2,ANG,TCF21,INHBA,ESR1,ICAM1,GATA4,RUNX1,FAS,PTGER4,TFAP2C,LEP,STAR,PGR,HOXA9,HOXA10,HOXA11,SLIT2,SLIT3,NR5A1,FST
GO: Biological Process	GO:0045321	leukocyte activation	8.341e-16	36	828	IL10,DPP4,INHBA,HLA-DPB1,LILRB2,HLA-DRA,ICAM1,GAS6,VTCN1,GATA2,CASP1,HLX,HMOX1,FAS,PTGER4,ITGB2,LEP,EDN1,NLRP3,THBS1,IGF2,FCGR3A,CLU,TNFSF13B,CD40,AIF1,ULBP2,CCL2,FOXP1,CCL19,IHH,CCL21,PRLR,CXCL12,VCAM1,CXCR2
GO: Biological Process	GO:0032103	positive regulation of response to external stimulus	1.264e-15	24	328	IL16,FN1,PIM2,NTF3,GAS6,HMOX1,DCN,PTGER4,EDN1,SLIT2,MET,BMP6,THBS1,AGTR1,AIF1,PLA2G2A,CCL2,C3,CCR1,CCL11,CCL19,CCL21,CXCL12,CXCR2
GO: Biological Process	GO:0010557	positive regulation of macromolecule biosynthetic process	1.529e-15	52	1777	IL10,HNF1B,SFRP2,CEBPA,TCF21,PIM2,PDGFA,INHBA,NTF3,ESR1,ICAM1,GATA2,SOX17,GATA4,SALL4,IRF6,POU5F1,HMOX1,PPARG,RUNX1,FOXA2,DCN,PTGER4,ITGB2,TFAP2C,EDN1,BDNF,MEIS1,NLRP3,PGR,CCNA2,HOXA10,HOXA11,MET,BMP6,THBS1,IGF2,BRCA1,CLU,PAX8,CD40,NGF,PLCB1,CCL2,NR5A1,DLX5,CDK1,CCL19,IHH,CCL21,MUC1,CDH1
GO: Biological Process	GO:0043410	positive regulation of MAPK cascade	1.546e-15	29	522	LPAR3,PDGFA,NTF3,ESR1,NTRK2,ICAM1,GAS6,HMGCR,ITGA1,CHI3L1,FAS,LEP,EDN1,MET,THBS1,IGF2,CSF1R,TIMP2,CD40,NGF,PLCB1,PLA2G2A,CCL2,C3,CCR1,CCL11,CDK1,CCL19,CCL21
GO: Biological Process	GO:0030155	regulation of cell adhesion	1.891e-15	33	704	IL10,DPP4,ERBB3,SFRP2,FN1,HLA-DPB1,LILRB2,HLA-DRA,AGR2,ICAM1,VTCN1,HLX,SMOC2,FOXA2,PTGER4,EMILIN1,LEP,NLRP3,PTN,FBLN1,THBS1,IGF2,TNFSF13B,AIF1,CCL2,CCL19,IHH,CCL21,MUC1,CDH1,PRLR,CXCL12,VCAM1
GO: Biological Process	GO:0001763	morphogenesis of a branching structure	1.912e-15	21	237	IL10,HNF1B,SFRP2,TCF21,PDGFA,ESR1,FOXA2,TFAP2C,EDN1,PGR,B4GALT1,ADM,HOXA11,SLIT2,MET,PAX8,AGTR1,CCL11,IHH,CDH1,CXCL12
GO: Biological Process	GO:0045765	regulation of angiogenesis	2.265e-15	21	239	SPARC,SFRP2,GATA2,GATA4,ID1,HMOX1,CHI3L1,RUNX1,DCN,ITGB2,PTGIS,LEP,PTN,ADM,THBS1,BRCA1,CCL2,C3,CCL11,MMP9,CXCR2
GO: Biological Process	GO:0070482	response to oxygen levels	2.48e-15	24	338	DPP4,ANG,PDGFA,ICAM1,CASP1,CLDN3,HMOX1,PPARG,FAS,PTGIS,LEP,EDN1,CCNA2,CCNB1,CRYAB,PTN,ADM,THBS1,LIPC,CCL2,HSD11B2,CXCL12,VCAM1,DNMT3B
GO: Biological Process	GO:0008285	negative regulation of cell proliferation	2.838e-15	33	714	IL10,SPARC,SFRP2,CEBPA,ANG,PIM2,INHBA,LILRB2,ESR1,GATA2,IRF6,ITGA1,HMOX1,PPARG,RUNX1,PTH1R,BDNF,B4GALT1,PTN,ADM,SLIT2,FBLN1,THBS1,CSF1R,KLF10,PEMT,TIMP2,SLIT3,AIF1,CCL2,IHH,MMP9,CDH1
GO: Biological Process	GO:0001666	response to hypoxia	4.427e-15	23	312	DPP4,ANG,PDGFA,ICAM1,CASP1,CLDN3,HMOX1,FAS,PTGIS,LEP,EDN1,CCNA2,CCNB1,CRYAB,PTN,ADM,THBS1,LIPC,CCL2,HSD11B2,CXCL12,VCAM1,DNMT3B
GO: Biological Process	GO:0022008	neurogenesis	4.49e-15	49	1628	LPAR3,ERBB3,SFRP2,FN1,INHBA,NTF3,SGK1,NTRK2,ARX,GAS6,GATA2,ID1,NFASC,NCAM1,STMN1,ITGA1,PPARG,RUNX1,FOXA2,FAS,TFAP2C,LEP,STAR,BDNF,MEIS1,NRP2,PTN,ADM,S100A6,SLIT2,MET,BMP6,CSF1R,TIMP2,CLU,PRELP,UCHL1,SLIT3,NGF,LRP1,CCL2,DLX5,CDK1,IHH,EMX2,CDH1,DCLK1,CXCL12,DNMT3B
GO: Biological Process	GO:0019221	cytokine-mediated signaling pathway	6.906e-15	29	553	CEBPA,HLA-DPB1,HLA-DRA,ICAM1,GAS6,NCAM1,IRF6,PPARG,DCN,FAS,LEP,EDN1,BGN,SLIT2,CSF1R,CXCR6,TNFSF13B,SLIT3,CD40,PLCB1,CCL2,CCR1,CCL11,CCL19,CCL21,PRLR,CXCL12,VCAM1,CXCR2
GO: Biological Process	GO:0050673	epithelial cell proliferation	6.991e-15	25	391	HNF1B,HTRA1,SPARC,SFRP2,ANG,ESR1,ID1,IRF6,HMOX1,TFAP2C,LEP,PGR,B4GALT1,NRP2,PTN,BMP6,THBS1,CCL2,CCL11,DLX5,IHH,FST,CDH1,CDH3,CXCL12
GO: Biological Process	GO:0036293	response to decreased oxygen levels	8.164e-15	23	321	DPP4,ANG,PDGFA,ICAM1,CASP1,CLDN3,HMOX1,FAS,PTGIS,LEP,EDN1,CCNA2,CCNB1,CRYAB,PTN,ADM,THBS1,LIPC,CCL2,HSD11B2,CXCL12,VCAM1,DNMT3B
GO: Biological Process	GO:0048699	generation of neurons	8.664e-15	47	1528	LPAR3,SFRP2,FN1,INHBA,NTF3,SGK1,NTRK2,ARX,GAS6,GATA2,ID1,NFASC,NCAM1,STMN1,ITGA1,PPARG,RUNX1,FOXA2,FAS,TFAP2C,LEP,STAR,BDNF,MEIS1,NRP2,PTN,ADM,S100A6,SLIT2,MET,BMP6,CSF1R,TIMP2,CLU,PRELP,UCHL1,SLIT3,NGF,LRP1,DLX5,CDK1,IHH,EMX2,CDH1,DCLK1,CXCL12,DNMT3B
GO: Biological Process	GO:0040017	positive regulation of locomotion	1.039e-14	27	477	IL16,SPARC,FN1,PDGFA,NTF3,ICAM1,GAS6,CXCL16,PTGER4,EDN1,PGR,NRP2,SLIT2,MET,FBLN1,THBS1,CSF1R,AIF1,CCL2,FOXP1,CCR1,CCL11,CCL19,CCL21,MMP9,CXCL12,CXCR2
GO: Biological Process	GO:0007267	cell-cell signaling	1.091e-14	42	1233	IL10,LPAR3,HNF1B,SFRP2,PDGFA,INHBA,NTF3,LILRB2,NTRK2,GATA4,NCAM1,DAPK1,HMGCR,POU5F1,PPARG,RUNX1,FOXA2,PTGER4,ITGB2,TFAP2C,LEP,EDN1,STAR,BDNF,PGR,PTN,ADM,MET,BMP6,KLF10,PAX8,AGTR1,NGF,PLCB1,CCL2,CCR1,NR5A1,IHH,CCL21,MMP9,SYTL1,SNCG
GO: Biological Process	GO:0032101	regulation of response to external stimulus	1.362e-14	38	1014	IL10,IL16,HTRA1,FN1,PIM2,PDGFA,NTF3,ESR1,GAS6,CASP1,HMGCR,HMOX1,PPARG,FOXA2,DCN,PTGER4,PTGIS,LEP,EDN1,NLRP3,SLIT2,MET,BMP6,THBS1,UCHL1,AGTR1,AIF1,PLA2G2A,CCL2,C2,C3,FOXP1,CCR1,CCL11,CCL19,CCL21,CXCL12,CXCR2
GO: Biological Process	GO:0051241	negative regulation of multicellular organismal process	1.425e-14	40	1127	IL10,HNF1B,SPARC,SFRP2,FN1,PDGFA,INHBA,GAS6,GATA2,SOX17,ID1,HLX,HMGCR,HMOX1,PPARG,RUNX1,FOXA2,DCN,PTGER4,LEP,EDN1,BDNF,MEIS1,NLRP3,PTN,ADM,HOXA9,SLIT2,MET,FBLN1,THBS1,TIMP1,PAX8,LRP1,CCL2,CCR1,NR5A1,IHH,CCL21,CDH3
GO: Biological Process	GO:0009790	embryo development	1.799e-14	40	1135	IL10,HNF1B,SFRP2,CEBPA,FN1,TCF21,PDGFA,INHBA,GATA2,SOX17,GATA4,HLX,SALL4,HMGCR,POU5F1,RUNX1,FOXA2,FAS,ITGB2,TFAP2C,EDN1,CCNB1,NRP2,ADM,HOXA9,HOXA10,HOXA11,SLIT2,BRCA1,PAX8,PLCB1,DLX5,CDK1,STRA6,IHH,HSD17B2,MMP9,CDH1,VCAM1,DNMT3B
GO: Biological Process	GO:0023057	negative regulation of signaling	1.818e-14	43	1311	IL10,AMHR2,ERBB3,HTRA1,SFRP2,TCF21,INHBA,ESR1,ICAM1,GAS6,GATA2,SOX17,DAPK1,HMGCR,POU5F1,ITGA1,HMOX1,PPARG,DCN,FAS,LEP,EDN1,BDNF,NLRP3,BGN,ADM,SLIT2,FBLN1,THBS1,BRCA1,CD14,TIMP2,CLU,UCHL1,SLIT3,LRP1,FOXP1,IHH,MMP9,FST,MUC1,CDH1,CXCL12
GO: Biological Process	GO:0048729	tissue morphogenesis	1.818e-14	33	762	IL10,HNF1B,SFRP2,TCF21,PDGFA,INHBA,ESR1,SOX17,GATA4,SALL4,POU5F1,RUNX1,FOXA2,TFAP2C,EDN1,PGR,B4GALT1,NRP2,PTN,ADM,HOXA11,SLIT2,MET,CSF1R,PAX8,AGTR1,FOXP1,CCL11,IHH,FST,CDH1,CXCL12,CXCR2
GO: Biological Process	GO:0051384	response to glucocorticoid	1.971e-14	18	177	IL10,SPARC,FN1,SGK1,FAS,EDN1,STAR,ADM,SLIT2,BMP6,LIPC,AGTR1,SLIT3,AIF1,CCL2,C3,HSD11B2,DNMT3B
GO: Biological Process	GO:0009991	response to extracellular stimulus	2.042e-14	30	622	SPARC,SFRP2,PIM2,ICAM1,GAS6,GATA4,HMGCR,HMOX1,PPARG,FOXA2,DCN,LEP,STAR,PTN,ADM,SLIT2,BMP6,LIPC,IGF2,KLF10,PEMT,BRCA1,UCHL1,AIF1,CCL2,C2,HSD11B2,MMP9,VCAM1,DNMT3B
GO: Biological Process	GO:0060562	epithelial tube morphogenesis	2.215e-14	24	373	HNF1B,SFRP2,TCF21,ESR1,SOX17,GATA4,SALL4,FOXA2,TFAP2C,EDN1,PGR,B4GALT1,ADM,HOXA11,SLIT2,MET,CSF1R,PAX8,AGTR1,FOXP1,CCL11,IHH,CXCL12,CXCR2
GO: Biological Process	GO:0040008	regulation of growth	2.364e-14	32	720	IL10,LPAR3,HNF1B,HTRA1,SFRP2,FN1,INHBA,SGK1,AGR2,ARX,GAS6,SOX17,GATA4,HLX,NCAM1,CXCL16,PPARG,PTGER4,LEP,BDNF,CCNB1,CRYAB,SLIT2,IGF2,AGTR1,SLIT3,NGF,PLCB1,C3,CDK1,IHH,CXCL12
GO: Biological Process	GO:0010648	negative regulation of cell communication	2.846e-14	43	1328	IL10,AMHR2,ERBB3,HTRA1,SFRP2,TCF21,INHBA,ESR1,ICAM1,GAS6,GATA2,SOX17,DAPK1,HMGCR,POU5F1,ITGA1,HMOX1,PPARG,DCN,FAS,LEP,EDN1,BDNF,NLRP3,BGN,ADM,SLIT2,FBLN1,THBS1,BRCA1,CD14,TIMP2,CLU,UCHL1,SLIT3,LRP1,FOXP1,IHH,MMP9,FST,MUC1,CDH1,CXCL12
GO: Biological Process	GO:0001817	regulation of cytokine production	2.977e-14	30	631	IL10,FN1,INHBA,HLA-DPB1,LILRB2,GAS6,VTCN1,CASP1,GATA4,HMOX1,PPARG,RUNX1,PTGER4,LEP,NLRP3,MET,FBLN1,THBS1,CSF1R,BRCA1,CD14,CLU,AGTR1,CD40,PLCB1,CCL2,C3,FOXP1,CCL19,CDH3
GO: Biological Process	GO:0007568	aging	3.492e-14	22	308	IL10,NTRK2,ICAM1,NCAM1,HMGCR,DCN,FAS,ITGB2,PTH1R,EDN1,CRYAB,ADM,TIMP1,TIMP2,CLU,PRELP,LRP1,CCL2,NR5A1,MME,CDK1,VCAM1
GO: Biological Process	GO:0002683	negative regulation of immune system process	3.579e-14	25	420	IL10,HTRA1,INHBA,LILRB2,VTCN1,GATA2,HLX,HMOX1,PPARG,RUNX1,FAS,PTGER4,MEIS1,HOXA9,SLIT2,THBS1,IGF2,CD14,PLCB1,CCL2,CCR1,IHH,CCL21,CXCL12,CXCR2
GO: Biological Process	GO:0051050	positive regulation of transport	5.685e-14	38	1061	IL10,LPAR3,ERBB3,SFRP2,ANG,INHBA,NTF3,SGK1,GAS6,VTCN1,GATA2,CASP1,POU5F1,PPARG,RUNX1,PTGER4,LEP,EDN1,NLRP3,MET,BMP6,CSF1R,PEMT,BRCA1,CD14,AGTR1,LRP1,PLCB1,CCL2,C2,C3,CCR1,CDK1,CCL19,CCL21,CDH1,CDH3,CXCL12
GO: Biological Process	GO:0051272	positive regulation of cellular component movement	5.831e-14	26	470	SPARC,FN1,PDGFA,NTF3,ICAM1,GAS6,CXCL16,STMN1,PTGER4,EDN1,PGR,NRP2,MET,FBLN1,THBS1,CSF1R,AIF1,CCL2,FOXP1,CCR1,CCL11,CCL19,CCL21,MMP9,CXCL12,CXCR2
GO: Biological Process	GO:0051173	positive regulation of nitrogen compound metabolic process	5.919e-14	52	1944	IL10,HNF1B,SFRP2,CEBPA,TCF21,PIM2,PDGFA,INHBA,NTF3,ESR1,ICAM1,GATA2,SOX17,GATA4,SALL4,IRF6,POU5F1,PPARG,RUNX1,FOXA2,DCN,PTGER4,ITGB2,TFAP2C,EDN1,BDNF,MEIS1,NLRP3,PGR,CCNA2,CCNB1,ADM,HOXA10,HOXA11,MET,BMP6,THBS1,IGF2,BRCA1,TIMP2,CLU,PAX8,CD40,NGF,PLCB1,AIF1,NR5A1,DLX5,CDK1,IHH,MUC1,CDH1
GO: Biological Process	GO:0044706	multi-multicellular organism process	6.552e-14	20	250	ESR1,FAS,PTGER4,PTGIS,LEP,EDN1,PGR,B4GALT1,ADM,FBLN1,IGF2,TIMP1,CCL2,RXFP1,HSD11B2,IHH,MMP9,CDH1,AKR1B1,PRLR
GO: Biological Process	GO:0031960	response to corticosteroid	6.827e-14	18	190	IL10,SPARC,FN1,SGK1,FAS,EDN1,STAR,ADM,SLIT2,BMP6,LIPC,AGTR1,SLIT3,AIF1,CCL2,C3,HSD11B2,DNMT3B
GO: Biological Process	GO:0001816	cytokine production	7.034e-14	31	700	IL10,FN1,INHBA,HLA-DPB1,LILRB2,GAS6,VTCN1,CASP1,GATA4,HMOX1,CHI3L1,PPARG,RUNX1,PTGER4,LEP,NLRP3,MET,FBLN1,THBS1,CSF1R,BRCA1,CD14,CLU,AGTR1,CD40,PLCB1,CCL2,C3,FOXP1,CCL19,CDH3
GO: Biological Process	GO:0002009	morphogenesis of an epithelium	8.133e-14	29	609	IL10,HNF1B,SFRP2,TCF21,PDGFA,ESR1,SOX17,GATA4,SALL4,RUNX1,FOXA2,TFAP2C,EDN1,PGR,B4GALT1,ADM,HOXA11,SLIT2,MET,CSF1R,PAX8,AGTR1,FOXP1,CCL11,IHH,FST,CDH1,CXCL12,CXCR2
GO: Biological Process	GO:0060326	cell chemotaxis	9.53e-14	20	255	IL10,IL16,GAS6,CXCL16,ITGA1,ITGB2,EDN1,SLIT2,MET,THBS1,AGTR1,AIF1,CCL2,CCR1,CCL11,CCL19,CCL21,CXCL12,VCAM1,CXCR2
GO: Biological Process	GO:0045935	positive regulation of nucleobase-containing compound metabolic process	1e-13	50	1832	IL10,HNF1B,SFRP2,CEBPA,TCF21,PIM2,PDGFA,INHBA,NTF3,ESR1,ICAM1,GATA2,SOX17,GATA4,SALL4,IRF6,POU5F1,PPARG,RUNX1,FOXA2,DCN,PTGER4,ITGB2,TFAP2C,EDN1,BDNF,MEIS1,NLRP3,PGR,CCNA2,CCNB1,ADM,HOXA10,HOXA11,MET,BMP6,IGF2,BRCA1,TIMP2,CLU,PAX8,CD40,NGF,PLCB1,NR5A1,DLX5,CDK1,IHH,MUC1,CDH1
GO: Biological Process	GO:0030335	positive regulation of cell migration	1.32e-13	25	445	SPARC,FN1,PDGFA,NTF3,ICAM1,GAS6,CXCL16,PTGER4,EDN1,PGR,NRP2,MET,FBLN1,THBS1,CSF1R,AIF1,CCL2,FOXP1,CCR1,CCL11,CCL19,CCL21,MMP9,CXCL12,CXCR2
GO: Biological Process	GO:0070848	response to growth factor	1.475e-13	30	671	IL10,AMHR2,HTRA1,SPARC,SFRP2,FN1,PDGFA,NTRK2,GAS6,GATA4,ID1,POU5F1,RUNX1,DCN,FAS,EDN1,STAR,CCNA2,NRP2,PTN,SLIT2,BMP6,THBS1,KLF10,CLU,NGF,CCL2,DLX5,FST,VCAM1
GO: Biological Process	GO:0030182	neuron differentiation	1.671e-13	43	1398	LPAR3,SFRP2,FN1,INHBA,NTF3,SGK1,NTRK2,ARX,GATA2,ID1,NFASC,NCAM1,STMN1,ITGA1,RUNX1,FOXA2,FAS,TFAP2C,LEP,BDNF,MEIS1,NRP2,PTN,ADM,S100A6,SLIT2,MET,BMP6,CSF1R,TIMP2,CLU,PRELP,UCHL1,SLIT3,NGF,LRP1,DLX5,IHH,EMX2,CDH1,DCLK1,CXCL12,DNMT3B
GO: Biological Process	GO:1901654	response to ketone	1.815e-13	18	201	FN1,GAS6,PPARG,FAS,PTGER4,EDN1,STAR,PTN,SLIT2,THBS1,AGTR1,SLIT3,CCL2,C3,CCL19,CCL21,AKR1B1,DNMT3B
GO: Biological Process	GO:2000147	positive regulation of cell motility	2.516e-13	25	458	SPARC,FN1,PDGFA,NTF3,ICAM1,GAS6,CXCL16,PTGER4,EDN1,PGR,NRP2,MET,FBLN1,THBS1,CSF1R,AIF1,CCL2,FOXP1,CCR1,CCL11,CCL19,CCL21,MMP9,CXCL12,CXCR2
GO: Biological Process	GO:0032496	response to lipopolysaccharide	2.943e-13	22	342	IL10,SPARC,FN1,LILRB2,ICAM1,CASP1,CXCL16,DCN,FAS,PTGER4,EDN1,STAR,NLRP3,ADM,BMP6,CD14,FCGR3A,LOXL1,CD40,CCL2,FOXP1,VCAM1
GO: Biological Process	GO:0071363	cellular response to growth factor stimulus	3.194e-13	29	643	IL10,AMHR2,HTRA1,SPARC,SFRP2,FN1,PDGFA,NTRK2,GAS6,GATA4,ID1,POU5F1,RUNX1,DCN,EDN1,STAR,CCNA2,NRP2,PTN,SLIT2,BMP6,THBS1,KLF10,CLU,NGF,CCL2,DLX5,FST,VCAM1
GO: Biological Process	GO:0009968	negative regulation of signal transduction	3.262e-13	39	1181	IL10,AMHR2,ERBB3,HTRA1,SFRP2,TCF21,ESR1,ICAM1,GAS6,GATA2,SOX17,DAPK1,HMGCR,POU5F1,ITGA1,HMOX1,PPARG,DCN,FAS,NLRP3,BGN,ADM,SLIT2,FBLN1,THBS1,BRCA1,CD14,TIMP2,CLU,UCHL1,SLIT3,LRP1,FOXP1,IHH,MMP9,FST,MUC1,CDH1,CXCL12
GO: Biological Process	GO:0045927	positive regulation of growth	3.68e-13	20	274	LPAR3,SFRP2,FN1,SGK1,AGR2,ARX,GATA4,HLX,NCAM1,CXCL16,PTGER4,LEP,BDNF,CCNB1,IGF2,NGF,PLCB1,C3,CDK1,CXCL12
GO: Biological Process	GO:0048639	positive regulation of developmental growth	4.42e-13	17	182	LPAR3,FN1,AGR2,ARX,GATA4,HLX,NCAM1,PTGER4,LEP,BDNF,CCNB1,IGF2,NGF,PLCB1,C3,CDK1,CXCL12
GO: Biological Process	GO:0010035	response to inorganic substance	4.654e-13	27	559	SPARC,CEBPA,FN1,PDGFA,ICAM1,NCAM1,HMOX1,PPARG,FAS,EDN1,STAR,CCNA2,CCNB1,CRYAB,MET,BMP6,THBS1,LIPC,CD14,CLU,HP,C3,CDK1,CCL19,CDH1,AKR1B1,VCAM1
GO: Biological Process	GO:0050921	positive regulation of chemotaxis	5.011e-13	15	130	IL16,FN1,NTF3,GAS6,EDN1,SLIT2,MET,THBS1,AIF1,CCL2,CCR1,CCL19,CCL21,CXCL12,CXCR2
GO: Biological Process	GO:0048754	branching morphogenesis of an epithelial tube	5.289e-13	17	184	HNF1B,SFRP2,TCF21,ESR1,FOXA2,TFAP2C,EDN1,PGR,B4GALT1,HOXA11,SLIT2,MET,PAX8,AGTR1,CCL11,IHH,CXCL12
GO: Biological Process	GO:0030855	epithelial cell differentiation	6.606e-13	29	662	HNF1B,TCF21,ESR1,AGR2,ICAM1,ARX,SOX17,GATA4,ID1,IRF6,CLDN3,PPARG,FOXA2,AKR1C1,AKR1C2,TFAP2C,PGR,B4GALT1,PTN,MET,BMP6,PAX8,DLX5,CDK1,TAGLN,IHH,CDH1,CDH3,PRLR
GO: Biological Process	GO:0045766	positive regulation of angiogenesis	7.036e-13	15	133	SFRP2,GATA2,GATA4,HMOX1,CHI3L1,RUNX1,ITGB2,PTGIS,ADM,THBS1,BRCA1,C3,CCL11,MMP9,CXCR2
GO: Biological Process	GO:0002237	response to molecule of bacterial origin	7.381e-13	22	358	IL10,SPARC,FN1,LILRB2,ICAM1,CASP1,CXCL16,DCN,FAS,PTGER4,EDN1,STAR,NLRP3,ADM,BMP6,CD14,FCGR3A,LOXL1,CD40,CCL2,FOXP1,VCAM1
GO: Biological Process	GO:0051254	positive regulation of RNA metabolic process	7.823e-13	45	1593	IL10,HNF1B,SFRP2,CEBPA,TCF21,PIM2,INHBA,NTF3,ESR1,ICAM1,GATA2,SOX17,GATA4,SALL4,IRF6,POU5F1,PPARG,RUNX1,FOXA2,DCN,ITGB2,TFAP2C,EDN1,BDNF,MEIS1,NLRP3,PGR,CCNA2,CCNB1,HOXA10,HOXA11,MET,BMP6,IGF2,BRCA1,CLU,PAX8,CD40,NGF,PLCB1,NR5A1,DLX5,IHH,MUC1,CDH1
GO: Biological Process	GO:0045893	positive regulation of transcription, DNA-templated	7.897e-13	44	1528	IL10,HNF1B,SFRP2,CEBPA,TCF21,PIM2,INHBA,NTF3,ESR1,ICAM1,GATA2,SOX17,GATA4,SALL4,IRF6,POU5F1,PPARG,RUNX1,FOXA2,DCN,ITGB2,TFAP2C,EDN1,BDNF,MEIS1,NLRP3,PGR,CCNA2,HOXA10,HOXA11,MET,BMP6,IGF2,BRCA1,CLU,PAX8,CD40,NGF,PLCB1,NR5A1,DLX5,IHH,MUC1,CDH1
GO: Biological Process	GO:1903508	positive regulation of nucleic acid-templated transcription	7.897e-13	44	1528	IL10,HNF1B,SFRP2,CEBPA,TCF21,PIM2,INHBA,NTF3,ESR1,ICAM1,GATA2,SOX17,GATA4,SALL4,IRF6,POU5F1,PPARG,RUNX1,FOXA2,DCN,ITGB2,TFAP2C,EDN1,BDNF,MEIS1,NLRP3,PGR,CCNA2,HOXA10,HOXA11,MET,BMP6,IGF2,BRCA1,CLU,PAX8,CD40,NGF,PLCB1,NR5A1,DLX5,IHH,MUC1,CDH1
GO: Biological Process	GO:0034341	response to interferon-gamma	1.031e-12	16	163	HLA-DPB1,HLA-DRA,ICAM1,NCAM1,DAPK1,CXCL16,IRF6,PPARG,EDN1,STAR,AIF1,CCL2,CCL11,CCL19,CCL21,VCAM1
GO: Biological Process	GO:0048511	rhythmic process	1.148e-12	22	366	HNF1B,ANG,INHBA,ESR1,NTRK2,ICAM1,CASP1,ID1,PPARG,RUNX1,FAS,PTGER4,LEP,STAR,PGR,PTN,SLIT2,LIPC,KLF10,CLU,SLIT3,NR5A1
GO: Biological Process	GO:1902680	positive regulation of RNA biosynthetic process	1.179e-12	44	1546	IL10,HNF1B,SFRP2,CEBPA,TCF21,PIM2,INHBA,NTF3,ESR1,ICAM1,GATA2,SOX17,GATA4,SALL4,IRF6,POU5F1,PPARG,RUNX1,FOXA2,DCN,ITGB2,TFAP2C,EDN1,BDNF,MEIS1,NLRP3,PGR,CCNA2,HOXA10,HOXA11,MET,BMP6,IGF2,BRCA1,CLU,PAX8,CD40,NGF,PLCB1,NR5A1,DLX5,IHH,MUC1,CDH1
GO: Biological Process	GO:0071346	cellular response to interferon-gamma	1.503e-12	15	140	HLA-DPB1,HLA-DRA,ICAM1,NCAM1,DAPK1,IRF6,PPARG,EDN1,STAR,AIF1,CCL2,CCL11,CCL19,CCL21,VCAM1
GO: Biological Process	GO:0000904	cell morphogenesis involved in differentiation	1.55e-12	32	840	LPAR3,SFRP2,FN1,NTF3,SGK1,NTRK2,ARX,SOX17,ID1,NFASC,NCAM1,CLDN3,STMN1,FOXA2,BDNF,NRP2,S100A4,S100A6,SLIT2,MET,FBLN1,CSF1R,PAX8,PRELP,UCHL1,SLIT3,NGF,DLX5,IHH,CDH1,DCLK1,CXCL12
GO: Biological Process	GO:0031667	response to nutrient levels	1.788e-12	27	592	SPARC,SFRP2,PIM2,ICAM1,GAS6,GATA4,HMGCR,HMOX1,PPARG,FOXA2,DCN,LEP,STAR,PTN,ADM,SLIT2,LIPC,IGF2,KLF10,PEMT,BRCA1,UCHL1,CCL2,C2,HSD11B2,VCAM1,DNMT3B
GO: Biological Process	GO:0030595	leukocyte chemotaxis	2.062e-12	17	200	IL10,IL16,GAS6,CXCL16,ITGA1,ITGB2,EDN1,SLIT2,THBS1,AIF1,CCL2,CCR1,CCL11,CCL19,CCL21,CXCL12,CXCR2
GO: Biological Process	GO:0007167	enzyme linked receptor protein signaling pathway	2.084e-12	35	1016	AMHR2,ERBB3,HTRA1,SFRP2,PDGFA,INHBA,NTF3,ESR1,NTRK2,AGR2,GAS6,GATA4,ID1,POU5F1,ITGA1,DCN,LEP,BDNF,NRP2,PTN,MET,BMP6,THBS1,IGF2,CSF1R,KLF10,NGF,LRP1,PLCB1,CCL2,DLX5,MMP9,FST,CDH3,PRLR
GO: Biological Process	GO:0048878	chemical homeostasis	2.279e-12	37	1136	LPAR3,CEBPA,FN1,SGK1,ESR1,ICAM1,GAS6,GATA2,GATA4,HMGCR,HMOX1,PPARG,FOXA2,DCN,FAS,PTGER4,AKR1C1,LEP,PTH1R,EDN1,STAR,ADM,MET,BMP6,LIPC,AGTR1,CD40,NGF,CCL2,CCR1,CCL11,CCL19,CCL21,CDH1,CXCL12,VCAM1,CXCR2
GO: Biological Process	GO:0070489	T cell aggregation	2.285e-12	25	506	IL10,DPP4,HLA-DPB1,LILRB2,HLA-DRA,ICAM1,VTCN1,HLX,FAS,PTGER4,ITGB2,LEP,NLRP3,IGF2,FCGR3A,TNFSF13B,AIF1,CCL2,FOXP1,CCL19,IHH,CCL21,PRLR,CXCL12,VCAM1
GO: Biological Process	GO:0042110	T cell activation	2.285e-12	25	506	IL10,DPP4,HLA-DPB1,LILRB2,HLA-DRA,ICAM1,VTCN1,HLX,FAS,PTGER4,ITGB2,LEP,NLRP3,IGF2,FCGR3A,TNFSF13B,AIF1,CCL2,FOXP1,CCL19,IHH,CCL21,PRLR,CXCL12,VCAM1
GO: Biological Process	GO:0071593	lymphocyte aggregation	2.386e-12	25	507	IL10,DPP4,HLA-DPB1,LILRB2,HLA-DRA,ICAM1,VTCN1,HLX,FAS,PTGER4,ITGB2,LEP,NLRP3,IGF2,FCGR3A,TNFSF13B,AIF1,CCL2,FOXP1,CCL19,IHH,CCL21,PRLR,CXCL12,VCAM1
GO: Biological Process	GO:0002696	positive regulation of leukocyte activation	2.453e-12	21	341	IL10,DPP4,HLA-DPB1,LILRB2,HLA-DRA,GAS6,VTCN1,GATA2,HLX,LEP,NLRP3,THBS1,IGF2,TNFSF13B,CD40,AIF1,CCL2,CCL19,IHH,CCL21,VCAM1
GO: Biological Process	GO:0043627	response to estrogen	2.454e-12	18	234	IL10,PDGFA,ESR1,GATA4,HMOX1,PPARG,FAS,LEP,STAR,CCNA2,CRYAB,PTN,IGF2,BRCA1,AGTR1,C3,IHH,DNMT3B
GO: Biological Process	GO:0051130	positive regulation of cellular component organization	2.645e-12	39	1263	LPAR3,HNF1B,FN1,NTF3,SGK1,NTRK2,AGR2,ICAM1,GAS6,GATA2,ID1,PPARG,DCN,FAS,EDN1,BDNF,CCNB1,PTN,SLIT2,MET,GDA,IGF2,PEMT,BRCA1,CD14,CLU,PAX8,NGF,PLCB1,CCL2,C2,C3,CCL11,CCL19,CCL21,MMP9,MUC1,CXCL12,DNMT3B
GO: Biological Process	GO:0046660	female sex differentiation	2.788e-12	15	146	AMHR2,ANG,INHBA,ESR1,ICAM1,RUNX1,FAS,PTGER4,LEP,PGR,SLIT2,SLIT3,NR5A1,STRA6,FST
GO: Biological Process	GO:0051093	negative regulation of developmental process	2.826e-12	33	914	HNF1B,SPARC,SFRP2,INHBA,GAS6,GATA2,SOX17,ID1,HLX,POU5F1,PPARG,RUNX1,FOXA2,DCN,PTGER4,LEP,BDNF,MEIS1,PTN,HOXA9,SLIT2,FBLN1,THBS1,TIMP1,PAX8,LRP1,CCL2,CCR1,NR5A1,IHH,CCL21,FST,CDH3
GO: Biological Process	GO:0070486	leukocyte aggregation	3.22e-12	25	514	IL10,DPP4,HLA-DPB1,LILRB2,HLA-DRA,ICAM1,VTCN1,HLX,FAS,PTGER4,ITGB2,LEP,NLRP3,IGF2,FCGR3A,TNFSF13B,AIF1,CCL2,FOXP1,CCL19,IHH,CCL21,PRLR,CXCL12,VCAM1
GO: Biological Process	GO:0071407	cellular response to organic cyclic compound	3.37e-12	26	561	IL10,CEBPA,TCF21,INHBA,SGK1,ESR1,NTRK2,ID1,PPARG,FAS,EDN1,STAR,BDNF,PGR,CCNA2,CCNB1,MSR1,PTN,BRCA1,AGTR1,AIF1,CCL2,FOXP1,NR5A1,CDH1,DNMT3B
GO: Biological Process	GO:0002685	regulation of leukocyte migration	3.384e-12	16	176	ICAM1,GAS6,HMOX1,PTGER4,EDN1,SLIT2,THBS1,PLCB1,AIF1,CCL2,CCR1,CCL19,CCL21,MMP9,CXCL12,CXCR2
GO: Biological Process	GO:0000902	cell morphogenesis	3.499e-12	40	1337	LPAR3,SPARC,SFRP2,FN1,NTF3,SGK1,NTRK2,ICAM1,ARX,SOX17,ID1,NFASC,NCAM1,CLDN3,STMN1,ITGA1,FOXA2,ITGB2,BDNF,NRP2,S100A4,PTN,S100A6,SLIT2,MET,FBLN1,CSF1R,CLU,PAX8,PRELP,UCHL1,SLIT3,NGF,CCL2,CCL11,DLX5,IHH,CDH1,DCLK1,CXCL12
GO: Biological Process	GO:0046649	lymphocyte activation	3.591e-12	29	709	IL10,DPP4,INHBA,HLA-DPB1,LILRB2,HLA-DRA,ICAM1,GAS6,VTCN1,HLX,FAS,PTGER4,ITGB2,LEP,NLRP3,IGF2,FCGR3A,TNFSF13B,CD40,AIF1,ULBP2,CCL2,FOXP1,CCL19,IHH,CCL21,PRLR,CXCL12,VCAM1
GO: Biological Process	GO:1904018	positive regulation of vasculature development	3.756e-12	15	149	SFRP2,GATA2,GATA4,HMOX1,CHI3L1,RUNX1,ITGB2,PTGIS,ADM,THBS1,BRCA1,C3,CCL11,MMP9,CXCR2
GO: Biological Process	GO:0007584	response to nutrient	4.202e-12	17	209	SPARC,SFRP2,GAS6,GATA4,HMGCR,HMOX1,PPARG,FOXA2,LEP,STAR,PTN,PEMT,BRCA1,CCL2,C2,VCAM1,DNMT3B
GO: Biological Process	GO:0043207	response to external biotic stimulus	4.455e-12	34	986	IL10,HTRA1,SPARC,ANG,FN1,PIM2,LILRB2,ICAM1,VTCN1,CASP1,CXCL16,STMN1,DCN,FAS,PTGER4,EDN1,STAR,NLRP3,ADM,BMP6,CD14,FCGR3A,CLU,HP,LOXL1,CD40,PLA2G2A,CCL2,FOXP1,CCL11,CCL19,DCLK1,CXCL12,VCAM1
GO: Biological Process	GO:0051707	response to other organism	4.455e-12	34	986	IL10,HTRA1,SPARC,ANG,FN1,PIM2,LILRB2,ICAM1,VTCN1,CASP1,CXCL16,STMN1,DCN,FAS,PTGER4,EDN1,STAR,NLRP3,ADM,BMP6,CD14,FCGR3A,CLU,HP,LOXL1,CD40,PLA2G2A,CCL2,FOXP1,CCL11,CCL19,DCLK1,CXCL12,VCAM1
GO: Biological Process	GO:0050867	positive regulation of cell activation	5.004e-12	21	354	IL10,DPP4,HLA-DPB1,LILRB2,HLA-DRA,GAS6,VTCN1,GATA2,HLX,LEP,NLRP3,THBS1,IGF2,TNFSF13B,CD40,AIF1,CCL2,CCL19,IHH,CCL21,VCAM1
GO: Biological Process	GO:0008585	female gonad development	5.208e-12	14	126	AMHR2,ANG,INHBA,ESR1,ICAM1,RUNX1,FAS,PTGER4,LEP,PGR,SLIT2,SLIT3,NR5A1,FST
GO: Biological Process	GO:0045859	regulation of protein kinase activity	5.776e-12	30	775	LPAR3,ERBB3,SFRP2,CEBPA,ANG,PDGFA,NTF3,GAS6,HMGCR,ITGA1,CHI3L1,DCN,LEP,EDN1,DIRAS3,BGN,CCNA2,MET,THBS1,IGF2,CSF1R,CLU,UCHL1,AGTR1,CD40,NGF,CDK1,CCL19,CCL21,PRLR
GO: Biological Process	GO:0001501	skeletal system development	6.279e-12	25	530	SPARC,SFRP2,PDGFA,ESR1,CHI3L1,RUNX1,PTGER4,LEP,PTH1R,EDN1,MEIS1,HOXA9,HOXA10,HOXA11,BMP6,THBS1,IGF2,KLF10,TIMP1,PRELP,FOXP1,DLX5,IHH,MMP9,FST
GO: Biological Process	GO:0032989	cellular component morphogenesis	6.806e-12	41	1430	LPAR3,SPARC,SFRP2,FN1,NTF3,SGK1,NTRK2,ICAM1,ARX,SOX17,ID1,NFASC,NCAM1,CLDN3,STMN1,ITGA1,FOXA2,ITGB2,EDN1,BDNF,NRP2,S100A4,PTN,S100A6,SLIT2,MET,FBLN1,CSF1R,CLU,PAX8,PRELP,UCHL1,SLIT3,NGF,CCL2,CCL11,DLX5,IHH,CDH1,DCLK1,CXCL12
GO: Biological Process	GO:0007417	central nervous system development	6.941e-12	34	1002	HNF1B,SFRP2,ANG,INHBA,NTF3,NTRK2,ARX,GATA2,ID1,NCAM1,STMN1,PPARG,RUNX1,FOXA2,FAS,TFAP2C,LEP,STAR,NRP2,PTN,SLIT2,MET,CSF1R,BRCA1,TIMP2,CLU,PAX8,SLIT3,LRP1,PLCB1,EMX2,CDH1,DCLK1,CXCL12
GO: Biological Process	GO:0042592	homeostatic process	7.105e-12	46	1767	LPAR3,CEBPA,ANG,FN1,INHBA,SGK1,ESR1,ICAM1,GAS6,GATA2,GATA4,HMGCR,HMOX1,PPARG,FOXA2,DCN,FAS,PTGER4,AKR1C1,LEP,PTH1R,EDN1,STAR,ADM,MET,BMP6,LIPC,CSF1R,TNFSF13B,AGTR1,FEN1,CD40,NGF,PLCB1,CCL2,CCR1,CCL11,CCL19,IHH,CCL21,CDH1,AKR1B1,CDH3,CXCL12,VCAM1,CXCR2
GO: Biological Process	GO:0050678	regulation of epithelial cell proliferation	7.67e-12	20	323	HTRA1,SPARC,SFRP2,ANG,ESR1,ID1,LEP,PGR,B4GALT1,NRP2,PTN,BMP6,THBS1,CCL2,CCL11,DLX5,IHH,CDH1,CDH3,CXCL12
GO: Biological Process	GO:0007565	female pregnancy	7.689e-12	17	217	ESR1,FAS,PTGER4,PTGIS,LEP,PGR,ADM,FBLN1,IGF2,TIMP1,CCL2,HSD11B2,IHH,MMP9,CDH1,AKR1B1,PRLR
GO: Biological Process	GO:0043549	regulation of kinase activity	8.788e-12	31	842	LPAR3,ERBB3,SFRP2,CEBPA,ANG,PDGFA,NTF3,GAS6,HMGCR,ITGA1,CHI3L1,FOXA2,DCN,LEP,EDN1,DIRAS3,BGN,CCNA2,MET,THBS1,IGF2,CSF1R,CLU,UCHL1,AGTR1,CD40,NGF,CDK1,CCL19,CCL21,PRLR
GO: Biological Process	GO:0046545	development of primary female sexual characteristics	8.91e-12	14	131	AMHR2,ANG,INHBA,ESR1,ICAM1,RUNX1,FAS,PTGER4,LEP,PGR,SLIT2,SLIT3,NR5A1,FST
GO: Biological Process	GO:0007507	heart development	1.166e-11	26	593	ERBB3,SPARC,SFRP2,GATA2,SOX17,GATA4,ID1,NCAM1,SALL4,POU5F1,PPARG,EDN1,CCNB1,NRP2,PTN,ADM,MET,THBS1,LOX,AGTR1,LRP1,CDK1,STRA6,IHH,MMP9,VCAM1
GO: Biological Process	GO:0007159	leukocyte cell-cell adhesion	1.293e-11	25	548	IL10,DPP4,HLA-DPB1,LILRB2,HLA-DRA,ICAM1,VTCN1,HLX,FAS,PTGER4,ITGB2,LEP,NLRP3,IGF2,FCGR3A,TNFSF13B,AIF1,CCL2,FOXP1,CCL19,IHH,CCL21,PRLR,CXCL12,VCAM1
GO: Biological Process	GO:0060322	head development	1.355e-11	30	802	HNF1B,SFRP2,INHBA,NTF3,NTRK2,ARX,GATA2,ID1,NCAM1,STMN1,FOXA2,FAS,TFAP2C,STAR,NRP2,PTN,SLIT2,MET,CSF1R,BRCA1,SLIT3,LRP1,PLCB1,DLX5,STRA6,IHH,EMX2,CDH1,DCLK1,CXCL12
GO: Biological Process	GO:0009607	response to biotic stimulus	1.363e-11	34	1027	IL10,HTRA1,SPARC,ANG,FN1,PIM2,LILRB2,ICAM1,VTCN1,CASP1,CXCL16,STMN1,DCN,FAS,PTGER4,EDN1,STAR,NLRP3,ADM,BMP6,CD14,FCGR3A,CLU,HP,LOXL1,CD40,PLA2G2A,CCL2,FOXP1,CCL11,CCL19,DCLK1,CXCL12,VCAM1
GO: Biological Process	GO:0050865	regulation of cell activation	1.399e-11	25	550	IL10,DPP4,PDGFA,INHBA,HLA-DPB1,LILRB2,HLA-DRA,GAS6,VTCN1,GATA2,HLX,HMOX1,FAS,LEP,NLRP3,THBS1,IGF2,TNFSF13B,CD40,AIF1,CCL2,CCL19,IHH,CCL21,VCAM1
GO: Biological Process	GO:0001819	positive regulation of cytokine production	1.578e-11	22	418	IL10,HLA-DPB1,LILRB2,VTCN1,CASP1,GATA4,HMOX1,RUNX1,PTGER4,LEP,NLRP3,THBS1,CSF1R,BRCA1,CD14,CLU,AGTR1,CD40,PLCB1,CCL2,C3,CCL19
GO: Biological Process	GO:0001890	placenta development	1.655e-11	15	165	IL10,HTRA1,CEBPA,ANG,ESR1,GATA2,PPARG,DCN,PTGIS,LEP,ADM,MET,HSD17B2,CDH1,VCAM1
GO: Biological Process	GO:0042698	ovulation cycle	1.82e-11	14	138	ANG,INHBA,ESR1,ICAM1,RUNX1,FAS,PTGER4,LEP,PGR,PTN,SLIT2,CLU,SLIT3,NR5A1
GO: Biological Process	GO:0002694	regulation of leukocyte activation	1.821e-11	24	510	IL10,DPP4,INHBA,HLA-DPB1,LILRB2,HLA-DRA,GAS6,VTCN1,GATA2,HLX,HMOX1,FAS,LEP,NLRP3,THBS1,IGF2,TNFSF13B,CD40,AIF1,CCL2,CCL19,IHH,CCL21,VCAM1
GO: Biological Process	GO:0098609	cell-cell adhesion	1.837e-11	33	980	IL10,DPP4,HLA-DPB1,LILRB2,HLA-DRA,ICAM1,GAS6,VTCN1,HLX,NFASC,NCAM1,CLDN3,FOXA2,FAS,PTGER4,ITGB2,LEP,NLRP3,SLIT2,IGF2,FCGR3A,TNFSF13B,AIF1,CCL2,FOXP1,CCL19,IHH,CCL21,CDH1,CDH3,PRLR,CXCL12,VCAM1
GO: Biological Process	GO:0048638	regulation of developmental growth	2.279e-11	20	343	LPAR3,HNF1B,SFRP2,FN1,AGR2,ARX,GATA4,HLX,NCAM1,PTGER4,LEP,BDNF,CCNB1,SLIT2,IGF2,NGF,PLCB1,C3,CDK1,CXCL12
GO: Biological Process	GO:0045123	cellular extravasation	2.304e-11	10	52	ICAM1,ITGA1,PTGER4,ITGB2,LEP,PLCB1,CCL2,CCL21,CXCL12,VCAM1
GO: Biological Process	GO:0055082	cellular chemical homeostasis	2.493e-11	29	768	LPAR3,FN1,SGK1,ESR1,ICAM1,GAS6,GATA2,GATA4,HMGCR,HMOX1,FOXA2,FAS,PTGER4,PTH1R,EDN1,STAR,ADM,BMP6,AGTR1,CD40,NGF,CCL2,CCR1,CCL11,CCL19,CCL21,CXCL12,VCAM1,CXCR2
GO: Biological Process	GO:0010629	negative regulation of gene expression	2.62e-11	43	1627	HNF1B,SFRP2,CEBPA,MSC,ANG,TCF21,ESR1,ARX,GAS6,GATA2,SOX17,ID1,DAPK1,SALL4,POU5F1,HMOX1,PPARG,RUNX1,FOXA2,PTGIS,TFAP2C,LEP,EDN1,NLRP3,PGR,CCNB1,CRYAB,SLIT2,MET,BMP6,THBS1,KLF10,BRCA1,SLIT3,PLCB1,JAZF1,AIF1,FOXP1,CCR1,FST,MUC1,CDH1,DNMT3B
GO: Biological Process	GO:0048666	neuron development	2.763e-11	35	1114	LPAR3,SFRP2,FN1,NTF3,SGK1,NTRK2,ARX,GATA2,ID1,NFASC,NCAM1,STMN1,ITGA1,RUNX1,FAS,LEP,BDNF,NRP2,PTN,ADM,S100A6,SLIT2,MET,CSF1R,CLU,PRELP,UCHL1,SLIT3,NGF,LRP1,DLX5,IHH,CDH1,DCLK1,CXCL12
GO: Biological Process	GO:0009612	response to mechanical stimulus	2.93e-11	17	236	NTRK2,CASP1,GATA4,CHI3L1,PPARG,DCN,FAS,PTGER4,EDN1,CCNB1,BMP6,THBS1,IGF2,CD40,CCL2,STRA6,CXCL12
GO: Biological Process	GO:0048609	multicellular organismal reproductive process	3.291e-11	31	887	ANG,INHBA,ESR1,ICAM1,SOX17,GATA4,SPA17,RUNX1,FAS,PTGER4,PTGIS,LEP,EDN1,PGR,CCNB1,B4GALT1,PTN,HOXA9,HOXA10,HOXA11,SLIT2,CLU,SLIT3,PLCB1,CCL2,NR5A1,IHH,FST,CDH1,AKR1B1,CXCL12
GO: Biological Process	GO:0097529	myeloid leukocyte migration	3.552e-11	15	174	ITGA1,PTGER4,ITGB2,EDN1,SLIT2,THBS1,PLCB1,AIF1,CCL2,CCR1,CCL11,CCL19,CCL21,CXCL12,CXCR2
GO: Biological Process	GO:0051338	regulation of transferase activity	3.675e-11	33	1006	LPAR3,ERBB3,SFRP2,CEBPA,ANG,PDGFA,NTF3,GAS6,HMGCR,ITGA1,CHI3L1,PPARG,FOXA2,DCN,LEP,EDN1,DIRAS3,BGN,CCNA2,CCNB1,MET,THBS1,IGF2,CSF1R,CLU,UCHL1,AGTR1,CD40,NGF,CDK1,CCL19,CCL21,PRLR
GO: Biological Process	GO:0080134	regulation of response to stress	3.902e-11	42	1579	IL10,HTRA1,SFRP2,PIM2,PDGFA,ESR1,AGR2,CASP1,HMGCR,HMOX1,PPARG,FOXA2,DCN,PTGER4,ITGB2,PTGIS,LEP,EDN1,NLRP3,CRYAB,SLIT2,MET,THBS1,IGF2,BRCA1,CD14,CLU,HP,UCHL1,AGTR1,PLCB1,PLA2G2A,CCL2,C2,C3,FOXP1,CCR1,CCL11,CCL19,CCL21,MUC1,CXCL12
GO: Biological Process	GO:0008202	steroid metabolic process	3.945e-11	19	314	CEBPA,ESR1,HMGCR,FOXA2,AKR1C1,AKR1C2,LEP,STAR,ADM,BMP6,LIPC,IGF2,AGTR1,LRP1,NR5A1,HSD11B2,HSD17B2,AKR1B1,PRLR
GO: Biological Process	GO:2000377	regulation of reactive oxygen species metabolic process	4.537e-11	15	177	IL10,ESR1,ICAM1,PTGER4,ITGB2,PTGIS,LEP,EDN1,CRYAB,THBS1,BRCA1,CLU,HP,AGTR1,AIF1
GO: Biological Process	GO:0032504	multicellular organism reproduction	4.744e-11	31	900	ANG,INHBA,ESR1,ICAM1,SOX17,GATA4,SPA17,RUNX1,FAS,PTGER4,PTGIS,LEP,EDN1,PGR,CCNB1,B4GALT1,PTN,HOXA9,HOXA10,HOXA11,SLIT2,CLU,SLIT3,PLCB1,CCL2,NR5A1,IHH,FST,CDH1,AKR1B1,CXCL12
GO: Biological Process	GO:0071347	cellular response to interleukin-1	5.041e-11	12	97	FN1,ICAM1,CHI3L1,FAS,PTGER4,PTGIS,EDN1,PLCB1,CCL2,CCL11,CCL19,CCL21
GO: Biological Process	GO:0009617	response to bacterium	6.273e-11	25	590	IL10,SPARC,ANG,FN1,LILRB2,ICAM1,CASP1,CXCL16,DCN,FAS,PTGER4,EDN1,STAR,NLRP3,ADM,BMP6,CD14,FCGR3A,HP,LOXL1,CD40,PLA2G2A,CCL2,FOXP1,VCAM1
GO: Biological Process	GO:0010038	response to metal ion	6.614e-11	20	364	SPARC,CEBPA,FN1,ICAM1,NCAM1,HMOX1,PPARG,FAS,EDN1,STAR,CCNB1,BMP6,THBS1,LIPC,CD14,CLU,C3,CDK1,CDH1,VCAM1
GO: Biological Process	GO:0071383	cellular response to steroid hormone stimulus	8.771e-11	18	290	IL10,TCF21,SGK1,ESR1,NTRK2,PPARG,FAS,EDN1,STAR,BDNF,PGR,CCNA2,BRCA1,AGTR1,CCL2,FOXP1,NR5A1,DNMT3B
GO: Biological Process	GO:0044703	multi-organism reproductive process	8.791e-11	33	1040	ANG,INHBA,ESR1,SOX17,GATA4,SPA17,FAS,PTGER4,PTGIS,LEP,EDN1,PGR,CCNB1,B4GALT1,ADM,HOXA9,HOXA10,HOXA11,FBLN1,IGF2,TIMP1,PLCB1,CCL2,RXFP1,CDK1,HSD11B2,IHH,MMP9,FST,CDH1,AKR1B1,PRLR,CXCL12
GO: Biological Process	GO:0060284	regulation of cell development	9.833e-11	32	985	LPAR3,HNF1B,SFRP2,FN1,NTF3,SGK1,NTRK2,GATA2,ID1,PPARG,RUNX1,FOXA2,EDN1,STAR,BDNF,MEIS1,B4GALT1,PTN,HOXA11,SLIT2,MET,BMP6,FBLN1,TIMP2,PAX8,SLIT3,NGF,LRP1,CDK1,CDH1,CXCL12,DNMT3B
GO: Biological Process	GO:0070098	chemokine-mediated signaling pathway	1.024e-10	11	80	EDN1,SLIT2,CXCR6,SLIT3,CCL2,CCR1,CCL11,CCL19,CCL21,CXCL12,CXCR2
GO: Biological Process	GO:0002687	positive regulation of leukocyte migration	1.07e-10	13	129	ICAM1,GAS6,PTGER4,EDN1,THBS1,AIF1,CCL2,CCR1,CCL19,CCL21,MMP9,CXCL12,CXCR2
GO: Biological Process	GO:0050663	cytokine secretion	1.67e-10	15	194	IL10,FN1,GAS6,VTCN1,CASP1,CHI3L1,PTGER4,LEP,NLRP3,FBLN1,CSF1R,CD14,AGTR1,FOXP1,CCL19
GO: Biological Process	GO:0007610	behavior	1.752e-10	26	671	DPP4,SGK1,NTRK2,CASP1,NCAM1,HMGCR,RUNX1,FOXA2,PTGER4,LEP,STAR,BDNF,MEIS1,PGR,PTN,MET,THBS1,IGF2,UCHL1,AGTR1,FEN1,NGF,PLCB1,STRA6,SNCG,CXCL12
GO: Biological Process	GO:0031175	neuron projection development	1.968e-10	31	953	LPAR3,SFRP2,FN1,NTF3,SGK1,NTRK2,ARX,ID1,NFASC,NCAM1,STMN1,ITGA1,FAS,BDNF,NRP2,PTN,ADM,S100A6,SLIT2,MET,CSF1R,CLU,PRELP,UCHL1,SLIT3,NGF,LRP1,DLX5,CDH1,DCLK1,CXCL12
GO: Biological Process	GO:1901652	response to peptide	2e-10	22	477	IL10,SPARC,SGK1,ID1,PPARG,FAS,LEP,EDN1,STAR,CCNA2,ADM,LIPC,IGF2,KLF10,TIMP1,AGTR1,PLCB1,CCL2,HSD11B2,AKR1B1,PRLR,CXCL12
GO: Biological Process	GO:0055123	digestive system development	2.033e-10	14	165	HNF1B,SFRP2,TCF21,PDGFA,AGR2,GATA2,SOX17,GATA4,HLX,CCNB1,IGF2,STRA6,IHH,CDH1
GO: Biological Process	GO:0050870	positive regulation of T cell activation	2.062e-10	16	231	DPP4,HLA-DPB1,LILRB2,HLA-DRA,VTCN1,HLX,LEP,NLRP3,IGF2,TNFSF13B,AIF1,CCL2,CCL19,IHH,CCL21,VCAM1
GO: Biological Process	GO:0050920	regulation of chemotaxis	2.389e-10	15	199	IL16,FN1,NTF3,GAS6,EDN1,SLIT2,MET,THBS1,AIF1,CCL2,CCR1,CCL19,CCL21,CXCL12,CXCR2
GO: Biological Process	GO:0045087	innate immune response	2.465e-10	29	846	ANG,HLA-DPB1,HLA-DRA,ESR1,ICAM1,NCAM1,DAPK1,CXCL16,IRF6,PPARG,ITGB2,LEP,EDN1,STAR,NLRP3,IGF2,CSF1R,CD14,CLU,AIF1,ULBP2,CCL2,C2,C3,CCR1,CCL11,CCL19,CCL21,VCAM1
GO: Biological Process	GO:0048812	neuron projection morphogenesis	2.493e-10	25	630	LPAR3,FN1,NTF3,SGK1,NTRK2,ARX,ID1,NFASC,NCAM1,STMN1,ITGA1,BDNF,NRP2,S100A6,SLIT2,MET,CSF1R,CLU,PRELP,UCHL1,SLIT3,NGF,DLX5,DCLK1,CXCL12
GO: Biological Process	GO:0051251	positive regulation of lymphocyte activation	2.739e-10	18	311	DPP4,HLA-DPB1,LILRB2,HLA-DRA,GAS6,VTCN1,HLX,LEP,NLRP3,IGF2,TNFSF13B,CD40,AIF1,CCL2,CCL19,IHH,CCL21,VCAM1
GO: Biological Process	GO:0046661	male sex differentiation	2.797e-10	14	169	AMHR2,SFRP2,TCF21,INHBA,ESR1,ICAM1,GATA4,TFAP2C,STAR,HOXA9,HOXA10,HOXA11,BMP6,NR5A1
GO: Biological Process	GO:0034112	positive regulation of homotypic cell-cell adhesion	2.831e-10	16	236	DPP4,HLA-DPB1,LILRB2,HLA-DRA,VTCN1,HLX,LEP,NLRP3,IGF2,TNFSF13B,AIF1,CCL2,CCL19,IHH,CCL21,VCAM1
GO: Biological Process	GO:0001655	urogenital system development	3.195e-10	19	355	HNF1B,TCF21,PDGFA,ESR1,GATA2,SOX17,DCN,BDNF,HOXA11,SLIT2,BMP6,PAX8,AGTR1,MME,STRA6,EMX2,AKR1B1,PRLR,CXCR2
GO: Biological Process	GO:0045944	positive regulation of transcription by RNA polymerase II	3.26e-10	33	1094	IL10,HNF1B,SFRP2,CEBPA,TCF21,INHBA,NTF3,ESR1,GATA2,SOX17,GATA4,SALL4,POU5F1,PPARG,RUNX1,FOXA2,DCN,TFAP2C,EDN1,MEIS1,NLRP3,PGR,HOXA10,MET,BMP6,IGF2,BRCA1,PAX8,CD40,NR5A1,DLX5,IHH,MUC1
GO: Biological Process	GO:0022409	positive regulation of cell-cell adhesion	3.394e-10	17	276	DPP4,HLA-DPB1,LILRB2,HLA-DRA,VTCN1,HLX,FOXA2,LEP,NLRP3,IGF2,TNFSF13B,AIF1,CCL2,CCL19,IHH,CCL21,VCAM1
GO: Biological Process	GO:0051249	regulation of lymphocyte activation	3.529e-10	21	445	IL10,DPP4,INHBA,HLA-DPB1,LILRB2,HLA-DRA,GAS6,VTCN1,HLX,FAS,LEP,NLRP3,IGF2,TNFSF13B,CD40,AIF1,CCL2,CCL19,IHH,CCL21,VCAM1
GO: Biological Process	GO:1903039	positive regulation of leukocyte cell-cell adhesion	3.627e-10	16	240	DPP4,HLA-DPB1,LILRB2,HLA-DRA,VTCN1,HLX,LEP,NLRP3,IGF2,TNFSF13B,AIF1,CCL2,CCL19,IHH,CCL21,VCAM1
GO: Biological Process	GO:0009306	protein secretion	3.835e-10	23	542	IL10,HNF1B,ANG,FN1,GAS6,VTCN1,CASP1,HMGCR,CHI3L1,FOXA2,PTGER4,LEP,NLRP3,BMP6,FBLN1,CSF1R,CD14,TNFSF13B,AGTR1,CD40,FOXP1,CCL19,SNCG
GO: Biological Process	GO:0071229	cellular response to acid chemical	3.88e-10	15	206	FN1,NTRK2,PPARG,FAS,PTGER4,AKR1C1,AKR1C2,LEP,EDN1,BDNF,CCNB1,NGF,CCL2,CDH1,DNMT3B
GO: Biological Process	GO:0008584	male gonad development	3.916e-10	13	143	AMHR2,SFRP2,TCF21,INHBA,ESR1,ICAM1,GATA4,TFAP2C,STAR,HOXA9,HOXA10,HOXA11,NR5A1
GO: Biological Process	GO:0046546	development of primary male sexual characteristics	3.916e-10	13	143	AMHR2,SFRP2,TCF21,INHBA,ESR1,ICAM1,GATA4,TFAP2C,STAR,HOXA9,HOXA10,HOXA11,NR5A1
GO: Biological Process	GO:0009743	response to carbohydrate	4.098e-10	16	242	HNF1B,SPARC,FN1,ICAM1,GAS6,GATA4,HMGCR,FOXA2,FAS,PTGER4,LEP,STAR,THBS1,LIPC,PLCB1,VCAM1
GO: Biological Process	GO:0045860	positive regulation of protein kinase activity	4.184e-10	22	496	LPAR3,ERBB3,ANG,PDGFA,NTF3,GAS6,ITGA1,CHI3L1,LEP,EDN1,MET,THBS1,IGF2,CSF1R,CLU,AGTR1,CD40,NGF,CDK1,CCL19,CCL21,PRLR
GO: Biological Process	GO:0007420	brain development	4.433e-10	27	755	HNF1B,SFRP2,INHBA,NTF3,NTRK2,ARX,GATA2,ID1,NCAM1,STMN1,FOXA2,FAS,TFAP2C,STAR,NRP2,PTN,SLIT2,MET,CSF1R,BRCA1,SLIT3,LRP1,PLCB1,EMX2,CDH1,DCLK1,CXCL12
GO: Biological Process	GO:0050679	positive regulation of epithelial cell proliferation	4.444e-10	14	175	HTRA1,ANG,ESR1,ID1,B4GALT1,NRP2,PTN,BMP6,CCL2,CCL11,DLX5,IHH,CDH3,CXCL12
GO: Biological Process	GO:0048598	embryonic morphogenesis	4.479e-10	25	648	IL10,HNF1B,SFRP2,FN1,TCF21,INHBA,GATA2,SOX17,GATA4,HLX,SALL4,POU5F1,FOXA2,ITGB2,EDN1,ADM,HOXA9,HOXA10,HOXA11,PAX8,DLX5,STRA6,IHH,MMP9,VCAM1
GO: Biological Process	GO:1901699	cellular response to nitrogen compound	4.566e-10	24	597	SGK1,ESR1,NTRK2,ICAM1,ID1,PPARG,FAS,LEP,EDN1,STAR,CCNA2,SLIT2,THBS1,IGF2,KLF10,BRCA1,AGTR1,PLCB1,AIF1,CCL2,CDH1,AKR1B1,PRLR,DNMT3B
GO: Biological Process	GO:0048469	cell maturation	4.792e-10	14	176	CEBPA,ANG,GATA2,NFASC,PPARG,RUNX1,PTH1R,PGR,CCNB1,NGF,PLCB1,CCL19,IHH,CCL21
GO: Biological Process	GO:0010817	regulation of hormone levels	5.099e-10	23	550	HNF1B,INHBA,ESR1,HMGCR,PPARG,RUNX1,FOXA2,PTGER4,AKR1C1,AKR1C2,LEP,EDN1,STAR,ADM,BMP6,IGF2,PAX8,AGTR1,NGF,NR5A1,MME,HSD17B2,AKR1B1
GO: Biological Process	GO:0070371	ERK1 and ERK2 cascade	5.272e-10	17	284	FN1,PDGFA,ESR1,ICAM1,GAS6,HMGCR,CHI3L1,PTGER4,FBLN1,CSF1R,PLA2G2A,CCL2,C3,CCR1,CCL11,CCL19,CCL21
GO: Biological Process	GO:0032880	regulation of protein localization	5.81e-10	32	1057	IL10,SFRP2,ANG,FN1,SGK1,AGR2,GAS6,VTCN1,CASP1,HMGCR,POU5F1,FOXA2,PTGER4,LEP,NLRP3,CCNB1,PTN,BMP6,FBLN1,CSF1R,PEMT,BRCA1,CD14,AGTR1,CD40,LRP1,CCL2,FOXP1,CDK1,CCL19,CDH1,DCLK1
GO: Biological Process	GO:0061061	muscle structure development	5.958e-10	25	657	ERBB3,MSC,TCF21,NTF3,SOX17,CASP1,GATA4,HLX,NCAM1,HMGCR,DCN,EDN1,BDNF,CCNB1,CRYAB,ADM,MET,IGF2,CSF1R,UCHL1,PLCB1,CDK1,TAGLN,STRA6,CXCL12
GO: Biological Process	GO:0019725	cellular homeostasis	7.017e-10	29	885	LPAR3,FN1,SGK1,ESR1,ICAM1,GAS6,GATA2,GATA4,HMGCR,HMOX1,FOXA2,FAS,PTGER4,PTH1R,EDN1,STAR,ADM,BMP6,AGTR1,CD40,NGF,CCL2,CCR1,CCL11,CCL19,CCL21,CXCL12,VCAM1,CXCR2
GO: Biological Process	GO:0048565	digestive tract development	7.104e-10	13	150	HNF1B,SFRP2,TCF21,PDGFA,AGR2,GATA2,SOX17,GATA4,HLX,CCNB1,STRA6,IHH,CDH1
GO: Biological Process	GO:0071496	cellular response to external stimulus	7.265e-10	17	290	SFRP2,ICAM1,GAS6,CASP1,HMOX1,PPARG,FOXA2,FAS,PTGER4,LEP,PTN,BMP6,IGF2,KLF10,CD40,AIF1,MMP9
GO: Biological Process	GO:0002520	immune system development	7.979e-10	30	949	IL10,SFRP2,CEBPA,TCF21,INHBA,LILRB2,GAS6,GATA2,HLX,PPARG,RUNX1,FAS,PTGER4,LEP,MEIS1,NLRP3,HOXA9,CSF1R,KLF10,CD40,PLCB1,C3,FOXP1,CCR1,CCL19,IHH,CCL21,MMP9,FST,VCAM1
GO: Biological Process	GO:0034284	response to monosaccharide	8.01e-10	15	217	HNF1B,SPARC,FN1,ICAM1,GAS6,GATA4,HMGCR,FOXA2,FAS,PTGER4,LEP,STAR,THBS1,PLCB1,VCAM1
GO: Biological Process	GO:0060541	respiratory system development	8.324e-10	16	254	SPARC,CEBPA,MSC,TCF21,PDGFA,AGR2,GATA4,ID1,CHI3L1,FOXA2,PGR,PTN,LOX,DLX5,RXFP1,STRA6
GO: Biological Process	GO:0071417	cellular response to organonitrogen compound	9.093e-10	22	517	SGK1,NTRK2,ICAM1,ID1,PPARG,FAS,LEP,EDN1,STAR,CCNA2,SLIT2,IGF2,KLF10,BRCA1,AGTR1,PLCB1,AIF1,CCL2,CDH1,AKR1B1,PRLR,DNMT3B
GO: Biological Process	GO:0044093	positive regulation of molecular function	9.127e-10	44	1893	IL10,LPAR3,ERBB3,SFRP2,ANG,FN1,PDGFA,NTF3,SGK1,ESR1,ICAM1,GAS6,CASP1,NCAM1,DAPK1,ITGA1,CHI3L1,PPARG,FAS,ITGB2,LEP,EDN1,BDNF,NLRP3,CCNB1,MET,FBLN1,THBS1,IGF2,CSF1R,TIMP2,CLU,AGTR1,CD40,NGF,PLCB1,CCL2,CCL11,CDK1,CCL19,CCL21,MMP9,CDH3,PRLR
GO: Biological Process	GO:0070555	response to interleukin-1	9.192e-10	12	124	FN1,ICAM1,CHI3L1,FAS,PTGER4,PTGIS,EDN1,PLCB1,CCL2,CCL11,CCL19,CCL21
GO: Biological Process	GO:0042060	wound healing	1.017e-09	23	570	ERBB3,SPARC,FN1,PDGFA,GAS6,GATA2,GATA4,HMGCR,HMOX1,FOXA2,DCN,PTGER4,EDN1,CCNB1,B4GALT1,FBLN1,THBS1,IGF2,TIMP1,LOX,CD40,C3,CDH3
GO: Biological Process	GO:1903034	regulation of response to wounding	1.023e-09	21	472	IL10,PDGFA,ESR1,CASP1,HMGCR,PPARG,FOXA2,PTGER4,PTGIS,LEP,EDN1,NLRP3,SLIT2,THBS1,AGTR1,PLA2G2A,CCL2,C2,C3,FOXP1,CCL11
GO: Biological Process	GO:0010720	positive regulation of cell development	1.088e-09	23	572	LPAR3,FN1,NTF3,SGK1,NTRK2,GATA2,PPARG,RUNX1,FOXA2,EDN1,STAR,BDNF,B4GALT1,PTN,HOXA11,SLIT2,MET,BMP6,TIMP2,PAX8,NGF,CXCL12,DNMT3B
GO: Biological Process	GO:1903037	regulation of leukocyte cell-cell adhesion	1.201e-09	18	341	IL10,DPP4,HLA-DPB1,LILRB2,HLA-DRA,VTCN1,HLX,LEP,NLRP3,IGF2,TNFSF13B,AIF1,CCL2,CCL19,IHH,CCL21,CXCL12,VCAM1
GO: Biological Process	GO:0022407	regulation of cell-cell adhesion	1.232e-09	20	430	IL10,DPP4,HLA-DPB1,LILRB2,HLA-DRA,VTCN1,HLX,FOXA2,LEP,NLRP3,IGF2,TNFSF13B,AIF1,CCL2,CCL19,IHH,CCL21,CDH1,CXCL12,VCAM1
GO: Biological Process	GO:0072593	reactive oxygen species metabolic process	1.307e-09	16	262	IL10,ESR1,ICAM1,PTGER4,ITGB2,PTGIS,LEP,EDN1,CRYAB,MET,THBS1,BRCA1,CLU,HP,AGTR1,AIF1
GO: Biological Process	GO:0070374	positive regulation of ERK1 and ERK2 cascade	1.311e-09	14	190	PDGFA,ESR1,ICAM1,GAS6,HMGCR,CHI3L1,CSF1R,PLA2G2A,CCL2,C3,CCR1,CCL11,CCL19,CCL21
GO: Biological Process	GO:0006357	regulation of transcription by RNA polymerase II	1.333e-09	44	1916	IL10,HNF1B,HTRA1,SFRP2,CEBPA,MSC,TCF21,INHBA,NTF3,ESR1,ARX,GATA2,SOX17,GATA4,ID1,SALL4,POU5F1,HMOX1,PPARG,RUNX1,FOXA2,DCN,TFAP2C,LEP,EDN1,MEIS1,NLRP3,PGR,HOXA10,MET,BMP6,IGF2,KLF10,BRCA1,PAX8,CD40,JAZF1,FOXP1,NR5A1,DLX5,IHH,FST,MUC1,DNMT3B
GO: Biological Process	GO:0033674	positive regulation of kinase activity	1.442e-09	22	530	LPAR3,ERBB3,ANG,PDGFA,NTF3,GAS6,ITGA1,CHI3L1,LEP,EDN1,MET,THBS1,IGF2,CSF1R,CLU,AGTR1,CD40,NGF,CDK1,CCL19,CCL21,PRLR
GO: Biological Process	GO:0048546	digestive tract morphogenesis	1.516e-09	9	57	HNF1B,SFRP2,TCF21,AGR2,SOX17,GATA4,HLX,STRA6,IHH
GO: Biological Process	GO:0002521	leukocyte differentiation	1.546e-09	22	532	IL10,CEBPA,INHBA,LILRB2,GAS6,GATA2,HLX,PPARG,RUNX1,FAS,PTGER4,LEP,NLRP3,CSF1R,KLF10,PLCB1,FOXP1,CCR1,CCL19,IHH,MMP9,VCAM1
GO: Biological Process	GO:0043491	protein kinase B signaling	1.704e-09	13	161	PDGFA,NTRK2,GAS6,POU5F1,CHI3L1,AKR1C2,LEP,THBS1,IGF2,CD40,CCL2,CCL19,CCL21
GO: Biological Process	GO:0034612	response to tumor necrosis factor	1.719e-09	16	267	NTRK2,ICAM1,GAS6,CXCL16,CHI3L1,FAS,EDN1,BRCA1,CD14,TNFSF13B,CD40,CCL2,CCL11,CCL19,CCL21,VCAM1
GO: Biological Process	GO:0070372	regulation of ERK1 and ERK2 cascade	1.915e-09	16	269	FN1,PDGFA,ESR1,ICAM1,GAS6,HMGCR,CHI3L1,FBLN1,CSF1R,PLA2G2A,CCL2,C3,CCR1,CCL11,CCL19,CCL21
GO: Biological Process	GO:0048667	cell morphogenesis involved in neuron differentiation	1.969e-09	23	590	LPAR3,FN1,NTF3,SGK1,NTRK2,ARX,ID1,NFASC,NCAM1,STMN1,BDNF,NRP2,S100A6,SLIT2,MET,CSF1R,PRELP,UCHL1,SLIT3,NGF,DLX5,DCLK1,CXCL12
GO: Biological Process	GO:0006629	lipid metabolic process	2.167e-09	36	1377	ERBB3,CEBPA,ANG,PDGFA,ESR1,HMGCR,PPARG,FOXA2,PTGIS,AKR1C1,AKR1C2,LEP,EDN1,STAR,ADM,BMP6,LIPC,IGF2,CSF1R,PEMT,BRCA1,CLU,AGTR1,LRP1,PLCB1,JAZF1,PLA2G2A,C3,NR5A1,HSD11B2,CCL19,STRA6,CCL21,HSD17B2,AKR1B1,PRLR
GO: Biological Process	GO:0051223	regulation of protein transport	2.335e-09	27	815	IL10,SFRP2,ANG,FN1,GAS6,VTCN1,CASP1,HMGCR,POU5F1,FOXA2,PTGER4,LEP,NLRP3,BMP6,FBLN1,CSF1R,PEMT,BRCA1,CD14,AGTR1,CD40,LRP1,CCL2,FOXP1,CDK1,CCL19,CDH1
GO: Biological Process	GO:0043085	positive regulation of catalytic activity	2.336e-09	39	1588	LPAR3,ERBB3,SFRP2,ANG,FN1,PDGFA,NTF3,ESR1,ICAM1,GAS6,CASP1,NCAM1,DAPK1,ITGA1,CHI3L1,PPARG,FAS,LEP,EDN1,NLRP3,CCNB1,MET,FBLN1,THBS1,IGF2,CSF1R,TIMP2,CLU,AGTR1,CD40,NGF,PLCB1,CCL2,CCL11,CDK1,CCL19,CCL21,CDH3,PRLR
GO: Biological Process	GO:2000146	negative regulation of cell motility	2.403e-09	15	235	SFRP2,HMOX1,DCN,PTGER4,PTN,SLIT2,FBLN1,THBS1,TIMP1,LRP1,PLCB1,AIF1,CCL2,CCL21,CXCL12
GO: Biological Process	GO:0002688	regulation of leukocyte chemotaxis	2.471e-09	11	107	GAS6,EDN1,SLIT2,THBS1,AIF1,CCL2,CCR1,CCL19,CCL21,CXCL12,CXCR2
GO: Biological Process	GO:0034109	homotypic cell-cell adhesion	2.532e-09	19	402	IL10,DPP4,HLA-DPB1,LILRB2,HLA-DRA,GAS6,VTCN1,HLX,NCAM1,LEP,NLRP3,IGF2,TNFSF13B,AIF1,CCL2,CCL19,IHH,CCL21,VCAM1
GO: Biological Process	GO:0021700	developmental maturation	2.632e-09	16	275	CEBPA,ANG,GATA2,NFASC,PPARG,RUNX1,LEP,PTH1R,PGR,CCNB1,NGF,PLCB1,CCL19,IHH,CCL21,CDH3
GO: Biological Process	GO:0070661	leukocyte proliferation	3.238e-09	17	320	IL10,HLA-DPB1,LILRB2,VTCN1,ITGB2,LEP,IGF2,FCGR3A,CLU,TNFSF13B,CD40,AIF1,CCL2,CCL19,IHH,CXCL12,VCAM1
GO: Biological Process	GO:0022602	ovulation cycle process	3.325e-09	11	110	ANG,INHBA,ESR1,ICAM1,RUNX1,PTGER4,LEP,PGR,SLIT2,SLIT3,NR5A1
GO: Biological Process	GO:0006694	steroid biosynthetic process	3.564e-09	13	171	HMGCR,AKR1C1,AKR1C2,LEP,STAR,ADM,BMP6,IGF2,NR5A1,HSD11B2,HSD17B2,AKR1B1,PRLR
GO: Biological Process	GO:0050707	regulation of cytokine secretion	3.564e-09	13	171	IL10,FN1,GAS6,VTCN1,CASP1,PTGER4,NLRP3,FBLN1,CSF1R,CD14,AGTR1,FOXP1,CCL19
GO: Biological Process	GO:0051222	positive regulation of protein transport	3.657e-09	21	507	IL10,SFRP2,ANG,GAS6,VTCN1,CASP1,POU5F1,PTGER4,LEP,NLRP3,BMP6,CSF1R,PEMT,BRCA1,CD14,AGTR1,LRP1,CCL2,CDK1,CCL19,CDH1
GO: Biological Process	GO:0070201	regulation of establishment of protein localization	3.817e-09	28	893	IL10,SFRP2,ANG,FN1,AGR2,GAS6,VTCN1,CASP1,HMGCR,POU5F1,FOXA2,PTGER4,LEP,NLRP3,BMP6,FBLN1,CSF1R,PEMT,BRCA1,CD14,AGTR1,CD40,LRP1,CCL2,FOXP1,CDK1,CCL19,CDH1
GO: Biological Process	GO:0002690	positive regulation of leukocyte chemotaxis	3.998e-09	10	86	GAS6,EDN1,THBS1,AIF1,CCL2,CCR1,CCL19,CCL21,CXCL12,CXCR2
GO: Biological Process	GO:0042445	hormone metabolic process	4.246e-09	14	208	ESR1,AKR1C1,AKR1C2,LEP,STAR,ADM,BMP6,IGF2,PAX8,NGF,NR5A1,MME,HSD17B2,AKR1B1
GO: Biological Process	GO:0048534	hematopoietic or lymphoid organ development	4.313e-09	28	898	IL10,SFRP2,CEBPA,TCF21,INHBA,LILRB2,GAS6,GATA2,HLX,PPARG,RUNX1,FAS,PTGER4,LEP,MEIS1,NLRP3,HOXA9,CSF1R,KLF10,PLCB1,FOXP1,CCR1,CCL19,IHH,CCL21,MMP9,FST,VCAM1
GO: Biological Process	GO:1903706	regulation of hemopoiesis	4.357e-09	18	370	INHBA,LILRB2,GAS6,GATA2,HLX,RUNX1,FAS,LEP,MEIS1,NLRP3,HOXA9,CSF1R,KLF10,FOXP1,CCR1,CCL19,IHH,CCL21
GO: Biological Process	GO:0050863	regulation of T cell activation	4.48e-09	17	327	IL10,DPP4,HLA-DPB1,LILRB2,HLA-DRA,VTCN1,HLX,LEP,NLRP3,IGF2,TNFSF13B,AIF1,CCL2,CCL19,IHH,CCL21,VCAM1
GO: Biological Process	GO:0001701	in utero embryonic development	4.612e-09	19	417	IL10,HNF1B,CEBPA,GATA2,SOX17,GATA4,SALL4,POU5F1,RUNX1,FOXA2,TFAP2C,EDN1,CCNB1,ADM,SLIT2,IHH,HSD17B2,CDH1,VCAM1
GO: Biological Process	GO:1904951	positive regulation of establishment of protein localization	4.671e-09	22	565	IL10,SFRP2,ANG,AGR2,GAS6,VTCN1,CASP1,POU5F1,PTGER4,LEP,NLRP3,BMP6,CSF1R,PEMT,BRCA1,CD14,AGTR1,LRP1,CCL2,CDK1,CCL19,CDH1
GO: Biological Process	GO:0030030	cell projection organization	5.177e-09	36	1423	LPAR3,SFRP2,FN1,PDGFA,NTF3,SGK1,NTRK2,ICAM1,ARX,ID1,NFASC,NCAM1,STMN1,ITGA1,FAS,BDNF,NRP2,PTN,ADM,S100A6,SLIT2,MET,CSF1R,CLU,PRELP,UCHL1,SLIT3,NGF,LRP1,AIF1,DLX5,CCL19,CCL21,CDH1,DCLK1,CXCL12
GO: Biological Process	GO:0051897	positive regulation of protein kinase B signaling	5.613e-09	10	89	PDGFA,GAS6,POU5F1,CHI3L1,AKR1C2,LEP,THBS1,IGF2,CCL19,CCL21
GO: Biological Process	GO:0030097	hemopoiesis	5.874e-09	27	851	IL10,SFRP2,CEBPA,INHBA,LILRB2,GAS6,GATA2,HLX,PPARG,RUNX1,FAS,PTGER4,LEP,MEIS1,NLRP3,HOXA9,CSF1R,KLF10,PLCB1,FOXP1,CCR1,CCL19,IHH,CCL21,MMP9,FST,VCAM1
GO: Biological Process	GO:0042098	T cell proliferation	6.498e-09	14	215	IL10,HLA-DPB1,LILRB2,VTCN1,ITGB2,LEP,IGF2,FCGR3A,TNFSF13B,AIF1,CCL19,IHH,CXCL12,VCAM1
GO: Biological Process	GO:0007409	axonogenesis	6.734e-09	20	475	LPAR3,FN1,NTF3,NTRK2,ARX,NFASC,NCAM1,STMN1,BDNF,NRP2,S100A6,SLIT2,CSF1R,PRELP,UCHL1,SLIT3,NGF,DLX5,DCLK1,CXCL12
GO: Biological Process	GO:0043009	chordate embryonic development	8.141e-09	24	691	IL10,HNF1B,SFRP2,CEBPA,GATA2,SOX17,GATA4,SALL4,POU5F1,RUNX1,FOXA2,FAS,TFAP2C,EDN1,CCNB1,ADM,HOXA9,HOXA11,SLIT2,BRCA1,IHH,HSD17B2,CDH1,VCAM1
GO: Biological Process	GO:0051336	regulation of hydrolase activity	8.176e-09	35	1379	ERBB3,SFRP2,ANG,FN1,PDGFA,NTF3,ESR1,NTRK2,ICAM1,GAS6,CASP1,NCAM1,DAPK1,ITGA1,PPARG,FAS,NLRP3,CRYAB,SLIT2,FBLN1,THBS1,TIMP1,TIMP2,AGTR1,CD40,NGF,LRP1,PLCB1,CCL2,C3,CCL11,CCL19,CCL21,MMP9,CDH1
GO: Biological Process	GO:0010942	positive regulation of cell death	9.1e-09	24	695	IL10,SFRP2,INHBA,CASP1,DAPK1,HMGCR,ITGA1,HMOX1,PPARG,FAS,PTGIS,LEP,NLRP3,B4GALT1,PTN,ADM,SLIT2,THBS1,CLU,HP,CD40,NGF,MMP9,CXCR2
GO: Biological Process	GO:0030324	lung development	9.242e-09	14	221	SPARC,CEBPA,TCF21,PDGFA,AGR2,GATA4,ID1,CHI3L1,FOXA2,PGR,PTN,LOX,RXFP1,STRA6
GO: Biological Process	GO:0032355	response to estradiol	9.51e-09	12	152	IL10,PDGFA,ESR1,LEP,CCNA2,CRYAB,PTN,IGF2,BRCA1,C3,IHH,DNMT3B
GO: Biological Process	GO:0009792	embryo development ending in birth or egg hatching	1.045e-08	24	700	IL10,HNF1B,SFRP2,CEBPA,GATA2,SOX17,GATA4,SALL4,POU5F1,RUNX1,FOXA2,FAS,TFAP2C,EDN1,CCNB1,ADM,HOXA9,HOXA11,SLIT2,BRCA1,IHH,HSD17B2,CDH1,VCAM1
GO: Biological Process	GO:0033002	muscle cell proliferation	1.053e-08	13	187	ANG,ESR1,GATA4,NCAM1,HMGCR,HMOX1,PPARG,EDN1,CCNB1,AIF1,FOXP1,CDK1,AKR1B1
GO: Biological Process	GO:0097530	granulocyte migration	1.09e-08	11	123	ITGA1,PTGER4,ITGB2,EDN1,SLIT2,THBS1,CCL2,CCL11,CCL19,CCL21,CXCR2
GO: Biological Process	GO:0001704	formation of primary germ layer	1.09e-08	11	123	HNF1B,SFRP2,FN1,INHBA,SOX17,GATA4,POU5F1,FOXA2,ITGB2,HOXA11,MMP9
GO: Biological Process	GO:0030336	negative regulation of cell migration	1.098e-08	14	224	SFRP2,HMOX1,DCN,PTGER4,PTN,SLIT2,THBS1,TIMP1,LRP1,PLCB1,AIF1,CCL2,CCL21,CXCL12
GO: Biological Process	GO:0034110	regulation of homotypic cell-cell adhesion	1.132e-08	17	348	IL10,DPP4,HLA-DPB1,LILRB2,HLA-DRA,VTCN1,HLX,LEP,NLRP3,IGF2,TNFSF13B,AIF1,CCL2,CCL19,IHH,CCL21,VCAM1
GO: Biological Process	GO:0030323	respiratory tube development	1.162e-08	14	225	SPARC,CEBPA,TCF21,PDGFA,AGR2,GATA4,ID1,CHI3L1,FOXA2,PGR,PTN,LOX,RXFP1,STRA6
GO: Biological Process	GO:0043434	response to peptide hormone	1.185e-08	19	442	IL10,SPARC,SGK1,PPARG,FAS,LEP,EDN1,STAR,CCNA2,ADM,LIPC,IGF2,TIMP1,AGTR1,PLCB1,CCL2,HSD11B2,PRLR,CXCL12
GO: Biological Process	GO:0043065	positive regulation of apoptotic process	1.186e-08	23	649	IL10,SFRP2,INHBA,CASP1,DAPK1,HMGCR,ITGA1,HMOX1,PPARG,FAS,PTGIS,LEP,NLRP3,B4GALT1,PTN,ADM,SLIT2,THBS1,CLU,CD40,NGF,MMP9,CXCR2
GO: Biological Process	GO:0010558	negative regulation of macromolecule biosynthetic process	1.199e-08	37	1540	IL10,HNF1B,SFRP2,CEBPA,MSC,ANG,TCF21,INHBA,ESR1,ARX,GAS6,GATA2,SOX17,ID1,DAPK1,SALL4,POU5F1,HMOX1,PPARG,RUNX1,FOXA2,PTGER4,PTGIS,TFAP2C,LEP,EDN1,NLRP3,MET,BMP6,KLF10,BRCA1,PLCB1,JAZF1,FOXP1,FST,MUC1,DNMT3B
GO: Biological Process	GO:0050708	regulation of protein secretion	1.274e-08	19	444	IL10,ANG,FN1,GAS6,VTCN1,CASP1,HMGCR,FOXA2,PTGER4,LEP,NLRP3,BMP6,FBLN1,CSF1R,CD14,AGTR1,CD40,FOXP1,CCL19
GO: Biological Process	GO:1903708	positive regulation of hemopoiesis	1.358e-08	13	191	INHBA,LILRB2,GAS6,GATA2,HLX,RUNX1,LEP,NLRP3,CSF1R,KLF10,CCR1,CCL19,IHH
GO: Biological Process	GO:0043279	response to alkaloid	1.37e-08	12	157	ICAM1,NCAM1,HMOX1,PPARG,EDN1,STAR,PGR,CCNA2,IGF2,AIF1,VCAM1,DNMT3B
GO: Biological Process	GO:0072001	renal system development	1.384e-08	16	309	HNF1B,TCF21,PDGFA,SOX17,DCN,BDNF,HOXA11,SLIT2,BMP6,PAX8,AGTR1,MME,STRA6,EMX2,AKR1B1,CXCR2
GO: Biological Process	GO:0043068	positive regulation of programmed cell death	1.407e-08	23	655	IL10,SFRP2,INHBA,CASP1,DAPK1,HMGCR,ITGA1,HMOX1,PPARG,FAS,PTGIS,LEP,NLRP3,B4GALT1,PTN,ADM,SLIT2,THBS1,CLU,CD40,NGF,MMP9,CXCR2
GO: Biological Process	GO:0051271	negative regulation of cellular component movement	1.426e-08	15	268	SFRP2,HMOX1,DCN,PTGER4,PTN,SLIT2,FBLN1,THBS1,TIMP1,LRP1,PLCB1,AIF1,CCL2,CCL21,CXCL12
GO: Biological Process	GO:2000027	regulation of animal organ morphogenesis	1.426e-08	15	268	HNF1B,SFRP2,PDGFA,ESR1,SOX17,POU5F1,EDN1,BDNF,B4GALT1,PTN,HOXA11,MET,PAX8,AGTR1,CDH1
GO: Biological Process	GO:0014823	response to activity	1.452e-08	9	73	IL10,LEP,EDN1,STAR,PTN,BMP6,CCL2,CDK1,DNMT3B
GO: Biological Process	GO:0002686	negative regulation of leukocyte migration	1.525e-08	7	34	HMOX1,PTGER4,SLIT2,PLCB1,CCL2,CCL21,CXCL12
GO: Biological Process	GO:0009890	negative regulation of biosynthetic process	1.772e-08	38	1635	IL10,HNF1B,SFRP2,CEBPA,MSC,ANG,TCF21,PDGFA,INHBA,ESR1,ARX,GAS6,GATA2,SOX17,ID1,DAPK1,SALL4,POU5F1,HMOX1,PPARG,RUNX1,FOXA2,PTGER4,PTGIS,TFAP2C,LEP,EDN1,NLRP3,MET,BMP6,KLF10,BRCA1,PLCB1,JAZF1,FOXP1,FST,MUC1,DNMT3B
GO: Biological Process	GO:0043200	response to amino acid	1.799e-08	11	129	NTRK2,ICAM1,FAS,PTGER4,EDN1,PTN,LIPC,PEMT,CCL2,CDH1,DNMT3B
GO: Biological Process	GO:0022604	regulation of cell morphogenesis	1.808e-08	22	609	LPAR3,SPARC,SFRP2,FN1,SGK1,NTRK2,ICAM1,ID1,FOXA2,ITGB2,BDNF,PTN,SLIT2,MET,FBLN1,CSF1R,PAX8,SLIT3,NGF,CCL2,CCL11,CXCL12
GO: Biological Process	GO:0050776	regulation of immune response	1.859e-08	27	899	IL10,DPP4,HLA-DPB1,LILRB2,HLA-DRA,ESR1,ICAM1,GATA2,HLX,HMOX1,PPARG,ITGB2,LEP,NLRP3,IGF2,CD14,FCGR3A,CLU,TNFSF13B,CD40,C2,C3,CCR1,KIR2DL1,CCL19,KLRC1,VCAM1
GO: Biological Process	GO:0051347	positive regulation of transferase activity	1.863e-08	23	665	LPAR3,ERBB3,ANG,PDGFA,NTF3,GAS6,ITGA1,CHI3L1,LEP,EDN1,CCNB1,MET,THBS1,IGF2,CSF1R,CLU,AGTR1,CD40,NGF,CDK1,CCL19,CCL21,PRLR
GO: Biological Process	GO:0030900	forebrain development	1.909e-08	18	407	INHBA,NTRK2,ARX,GATA2,NCAM1,FAS,TFAP2C,NRP2,PTN,SLIT2,CSF1R,SLIT3,LRP1,PLCB1,EMX2,CDH1,DCLK1,CXCL12
GO: Biological Process	GO:0051048	negative regulation of secretion	1.911e-08	14	234	IL10,ERBB3,FN1,INHBA,GAS6,HMGCR,POU5F1,HMOX1,PPARG,PTGER4,LEP,EDN1,NLRP3,FBLN1
GO: Biological Process	GO:0048145	regulation of fibroblast proliferation	1.939e-08	10	101	FN1,PDGFA,ESR1,GAS6,PPARG,CCNA2,CCNB1,S100A6,FBLN1,MMP9
GO: Biological Process	GO:0050767	regulation of neurogenesis	2.094e-08	25	784	LPAR3,SFRP2,FN1,NTF3,SGK1,NTRK2,GATA2,ID1,PPARG,FOXA2,STAR,BDNF,MEIS1,PTN,SLIT2,MET,BMP6,TIMP2,SLIT3,NGF,LRP1,CDK1,CDH1,CXCL12,DNMT3B
GO: Biological Process	GO:0016049	cell growth	2.202e-08	21	562	LPAR3,HTRA1,SFRP2,FN1,INHBA,SGK1,ESR1,SOX17,GATA4,CXCL16,PPARG,EDN1,BDNF,NRP2,CRYAB,SLIT2,AGTR1,SLIT3,NGF,DCLK1,CXCL12
GO: Biological Process	GO:0034694	response to prostaglandin	2.332e-08	7	36	FN1,PPARG,PTGER4,AKR1C2,EDN1,CCL19,CCL21
GO: Biological Process	GO:1990266	neutrophil migration	2.345e-08	10	103	ITGA1,PTGER4,ITGB2,EDN1,SLIT2,CCL2,CCL11,CCL19,CCL21,CXCR2
GO: Biological Process	GO:0071900	regulation of protein serine/threonine kinase activity	2.437e-08	20	513	LPAR3,SFRP2,CEBPA,PDGFA,NTF3,HMGCR,ITGA1,CHI3L1,EDN1,DIRAS3,CCNA2,MET,THBS1,IGF2,CSF1R,UCHL1,CD40,NGF,CDK1,CCL19
GO: Biological Process	GO:0061564	axon development	2.517e-08	20	514	LPAR3,FN1,NTF3,NTRK2,ARX,NFASC,NCAM1,STMN1,BDNF,NRP2,S100A6,SLIT2,CSF1R,PRELP,UCHL1,SLIT3,NGF,DLX5,DCLK1,CXCL12
GO: Biological Process	GO:0048144	fibroblast proliferation	2.575e-08	10	104	FN1,PDGFA,ESR1,GAS6,PPARG,CCNA2,CCNB1,S100A6,FBLN1,MMP9
GO: Biological Process	GO:0060065	uterus development	2.724e-08	6	22	ESR1,HOXA9,HOXA10,HOXA11,STRA6,CDH1
GO: Biological Process	GO:1903532	positive regulation of secretion by cell	2.767e-08	18	417	IL10,ANG,INHBA,VTCN1,GATA2,CASP1,RUNX1,PTGER4,LEP,EDN1,NLRP3,BMP6,CSF1R,CD14,AGTR1,PLCB1,CCL19,CXCL12
GO: Biological Process	GO:0001706	endoderm formation	2.882e-08	8	56	HNF1B,FN1,INHBA,SOX17,GATA4,POU5F1,ITGB2,MMP9
GO: Biological Process	GO:0051896	regulation of protein kinase B signaling	2.893e-08	11	135	PDGFA,NTRK2,GAS6,POU5F1,CHI3L1,AKR1C2,LEP,THBS1,IGF2,CCL19,CCL21
GO: Biological Process	GO:0060560	developmental growth involved in morphogenesis	2.919e-08	14	242	LPAR3,HNF1B,SFRP2,FN1,ESR1,TFAP2C,BDNF,NRP2,SLIT2,SLIT3,NGF,CCL11,DCLK1,CXCL12
GO: Biological Process	GO:0071222	cellular response to lipopolysaccharide	3.339e-08	12	170	IL10,FN1,LILRB2,ICAM1,CXCL16,STAR,NLRP3,BMP6,CD14,FCGR3A,CD40,CCL2
GO: Biological Process	GO:0051248	negative regulation of protein metabolic process	3.349e-08	31	1183	IL10,SFRP2,CEBPA,ANG,INHBA,NTF3,ESR1,GAS6,DAPK1,HMGCR,POU5F1,DCN,EDN1,BGN,CCNB1,CRYAB,SLIT2,MET,FBLN1,THBS1,BRCA1,TIMP1,TIMP2,CLU,UCHL1,NGF,C3,CDK1,MMP9,CDH1,DNMT3B
GO: Biological Process	GO:0071356	cellular response to tumor necrosis factor	3.407e-08	14	245	NTRK2,ICAM1,GAS6,CHI3L1,FAS,EDN1,BRCA1,TNFSF13B,CD40,CCL2,CCL11,CCL19,CCL21,VCAM1
GO: Biological Process	GO:1903531	negative regulation of secretion by cell	3.54e-08	13	207	IL10,FN1,INHBA,GAS6,HMGCR,POU5F1,HMOX1,PPARG,PTGER4,LEP,EDN1,NLRP3,FBLN1
GO: Biological Process	GO:0031327	negative regulation of cellular biosynthetic process	3.547e-08	37	1605	IL10,HNF1B,SFRP2,CEBPA,MSC,ANG,TCF21,PDGFA,INHBA,ESR1,ARX,GAS6,GATA2,SOX17,ID1,DAPK1,SALL4,POU5F1,HMOX1,PPARG,RUNX1,FOXA2,PTGIS,TFAP2C,LEP,EDN1,NLRP3,MET,BMP6,KLF10,BRCA1,PLCB1,JAZF1,FOXP1,FST,MUC1,DNMT3B
GO: Biological Process	GO:0051051	negative regulation of transport	3.57e-08	20	525	IL10,ERBB3,FN1,INHBA,LILRB2,ESR1,ICAM1,GAS6,HMGCR,POU5F1,HMOX1,PPARG,PTGER4,LEP,EDN1,NLRP3,CRYAB,FBLN1,THBS1,MMP9
GO: Biological Process	GO:0071326	cellular response to monosaccharide stimulus	3.918e-08	11	139	FN1,ICAM1,GAS6,GATA4,HMGCR,FOXA2,FAS,PTGER4,LEP,STAR,VCAM1
GO: Biological Process	GO:0045892	negative regulation of transcription, DNA-templated	4.087e-08	32	1261	HNF1B,SFRP2,CEBPA,MSC,TCF21,ESR1,ARX,GAS6,GATA2,SOX17,ID1,SALL4,POU5F1,HMOX1,PPARG,RUNX1,FOXA2,PTGIS,TFAP2C,LEP,EDN1,NLRP3,MET,BMP6,KLF10,BRCA1,PLCB1,JAZF1,FOXP1,FST,MUC1,DNMT3B
GO: Biological Process	GO:0009314	response to radiation	4.41e-08	19	480	SFRP2,SGK1,NTRK2,ICAM1,HMGCR,PPARG,STAR,CRYAB,PTN,IGF2,BRCA1,CLU,FEN1,CCL2,CCL11,MME,CXCL12,VCAM1,DNMT3B
GO: Biological Process	GO:0071621	granulocyte chemotaxis	4.424e-08	10	110	ITGA1,ITGB2,EDN1,SLIT2,THBS1,CCL2,CCL11,CCL19,CCL21,CXCR2
GO: Biological Process	GO:0097306	cellular response to alcohol	4.544e-08	11	141	IL10,INHBA,ESR1,STAR,CCNA2,PTN,BRCA1,AGTR1,CCL2,CDH1,DNMT3B
GO: Biological Process	GO:0040013	negative regulation of locomotion	4.874e-08	15	294	SFRP2,HMOX1,DCN,PTGER4,PTN,SLIT2,FBLN1,THBS1,TIMP1,LRP1,PLCB1,AIF1,CCL2,CCL21,CXCL12
GO: Biological Process	GO:0071241	cellular response to inorganic substance	4.907e-08	12	176	CEBPA,FN1,HMOX1,PPARG,FAS,EDN1,STAR,CCNA2,CCNB1,BMP6,THBS1,CDH1
GO: Biological Process	GO:0071219	cellular response to molecule of bacterial origin	5.224e-08	12	177	IL10,FN1,LILRB2,ICAM1,CXCL16,STAR,NLRP3,BMP6,CD14,FCGR3A,CD40,CCL2
GO: Biological Process	GO:0050727	regulation of inflammatory response	5.466e-08	16	341	IL10,ESR1,CASP1,PPARG,PTGER4,PTGIS,LEP,NLRP3,SLIT2,AGTR1,PLA2G2A,CCL2,C2,C3,FOXP1,CCL11
GO: Biological Process	GO:0030099	myeloid cell differentiation	5.556e-08	17	388	CEBPA,INHBA,GATA2,PPARG,RUNX1,FAS,LEP,MEIS1,HOXA9,CSF1R,KLF10,PLCB1,FOXP1,CCR1,CCL19,CCL21,MMP9
GO: Biological Process	GO:0002548	monocyte chemotaxis	5.758e-08	8	61	SLIT2,AIF1,CCL2,CCR1,CCL11,CCL19,CCL21,CXCL12
GO: Biological Process	GO:0046427	positive regulation of JAK-STAT cascade	6.243e-08	9	86	IL10,PTGER4,LEP,CSF1R,AGTR1,CD40,STRA6,AKR1B1,PRLR
GO: Biological Process	GO:1904894	positive regulation of STAT cascade	6.243e-08	9	86	IL10,PTGER4,LEP,CSF1R,AGTR1,CD40,STRA6,AKR1B1,PRLR
GO: Biological Process	GO:0046651	lymphocyte proliferation	6.638e-08	15	301	IL10,HLA-DPB1,LILRB2,VTCN1,ITGB2,LEP,IGF2,FCGR3A,TNFSF13B,CD40,AIF1,CCL19,IHH,CXCL12,VCAM1
GO: Biological Process	GO:0033500	carbohydrate homeostasis	7.151e-08	14	260	CEBPA,FN1,ICAM1,GAS6,GATA4,HMGCR,PPARG,FOXA2,FAS,PTGER4,LEP,STAR,MET,VCAM1
GO: Biological Process	GO:0042593	glucose homeostasis	7.151e-08	14	260	CEBPA,FN1,ICAM1,GAS6,GATA4,HMGCR,PPARG,FOXA2,FAS,PTGER4,LEP,STAR,MET,VCAM1
GO: Biological Process	GO:0045471	response to ethanol	7.49e-08	11	148	SPARC,ICAM1,HMGCR,LEP,STAR,IGF2,PEMT,CD14,CCL2,CDK1,VCAM1
GO: Biological Process	GO:0032943	mononuclear cell proliferation	7.557e-08	15	304	IL10,HLA-DPB1,LILRB2,VTCN1,ITGB2,LEP,IGF2,FCGR3A,TNFSF13B,CD40,AIF1,CCL19,IHH,CXCL12,VCAM1
GO: Biological Process	GO:0071322	cellular response to carbohydrate stimulus	8.026e-08	11	149	FN1,ICAM1,GAS6,GATA4,HMGCR,FOXA2,FAS,PTGER4,LEP,STAR,VCAM1
GO: Biological Process	GO:1901655	cellular response to ketone	8.439e-08	9	89	FN1,GAS6,PPARG,PTGER4,STAR,AGTR1,CCL2,AKR1B1,DNMT3B
GO: Biological Process	GO:0045428	regulation of nitric oxide biosynthetic process	8.464e-08	8	64	IL10,ESR1,ICAM1,ITGB2,PTGIS,EDN1,CLU,AIF1
GO: Biological Process	GO:0006897	endocytosis	8.534e-08	22	665	SPARC,NTF3,GAS6,GATA2,CXCL16,PPARG,ITGB2,LEP,MSR1,ADM,THBS1,CD14,FCGR3A,HP,LRP1,AIF1,CCL2,C2,C3,CCL19,CCL21,CXCR2
GO: Biological Process	GO:1903507	negative regulation of nucleic acid-templated transcription	8.711e-08	32	1303	HNF1B,SFRP2,CEBPA,MSC,TCF21,ESR1,ARX,GAS6,GATA2,SOX17,ID1,SALL4,POU5F1,HMOX1,PPARG,RUNX1,FOXA2,PTGIS,TFAP2C,LEP,EDN1,NLRP3,MET,BMP6,KLF10,BRCA1,PLCB1,JAZF1,FOXP1,FST,MUC1,DNMT3B
GO: Biological Process	GO:0051047	positive regulation of secretion	8.751e-08	18	450	IL10,ANG,INHBA,VTCN1,GATA2,CASP1,RUNX1,PTGER4,LEP,EDN1,NLRP3,BMP6,CSF1R,CD14,AGTR1,PLCB1,CCL19,CXCL12
GO: Biological Process	GO:0008610	lipid biosynthetic process	8.992e-08	22	667	ANG,PDGFA,HMGCR,PTGIS,AKR1C1,AKR1C2,LEP,EDN1,STAR,ADM,BMP6,LIPC,IGF2,PEMT,BRCA1,PLA2G2A,C3,NR5A1,HSD11B2,HSD17B2,AKR1B1,PRLR
GO: Biological Process	GO:0031100	animal organ regeneration	9.307e-08	9	90	GAS6,HMOX1,PPARG,FAS,CCNA2,ADM,CCL2,CDK1,CXCL12
GO: Biological Process	GO:0061448	connective tissue development	9.485e-08	14	266	SFRP2,PDGFA,CHI3L1,RUNX1,FOXA2,LEP,PTH1R,EDN1,HOXA11,BMP6,THBS1,TIMP1,RXFP1,IHH
GO: Biological Process	GO:0030879	mammary gland development	9.847e-08	11	152	ESR1,IRF6,TFAP2C,PGR,B4GALT1,HOXA9,SLIT2,CSF1R,CCL11,RXFP1,PRLR
GO: Biological Process	GO:0001503	ossification	9.935e-08	17	404	SPARC,SFRP2,CEBPA,ESR1,ID1,RUNX1,PTGER4,LEP,PTH1R,PTN,BMP6,IGF2,KLF10,CCR1,DLX5,IHH,MMP9
GO: Biological Process	GO:2000113	negative regulation of cellular macromolecule biosynthetic process	9.977e-08	34	1452	HNF1B,SFRP2,CEBPA,MSC,ANG,TCF21,ESR1,ARX,GAS6,GATA2,SOX17,ID1,DAPK1,SALL4,POU5F1,HMOX1,PPARG,RUNX1,FOXA2,PTGIS,TFAP2C,LEP,EDN1,NLRP3,MET,BMP6,KLF10,BRCA1,PLCB1,JAZF1,FOXP1,FST,MUC1,DNMT3B
GO: Biological Process	GO:0070542	response to fatty acid	1.025e-07	9	91	FN1,PPARG,PTGER4,AKR1C2,EDN1,CCNB1,LIPC,CCL19,CCL21
GO: Biological Process	GO:0007517	muscle organ development	1.029e-07	17	405	ERBB3,MSC,TCF21,SOX17,GATA4,HLX,NCAM1,HMGCR,DCN,BDNF,CCNB1,CRYAB,MET,CSF1R,CDK1,TAGLN,STRA6
GO: Biological Process	GO:0002691	regulation of cellular extravasation	1.042e-07	6	27	ICAM1,PTGER4,PLCB1,CCL2,CCL21,CXCL12
GO: Biological Process	GO:0022612	gland morphogenesis	1.053e-07	11	153	PDGFA,ESR1,TFAP2C,PGR,B4GALT1,PTN,SLIT2,MET,CSF1R,CCL11,CDH1
GO: Biological Process	GO:0097696	STAT cascade	1.075e-07	12	189	IL10,DCN,PTGER4,LEP,BGN,CSF1R,AGTR1,CD40,CCL2,STRA6,AKR1B1,PRLR
GO: Biological Process	GO:0007259	JAK-STAT cascade	1.075e-07	12	189	IL10,DCN,PTGER4,LEP,BGN,CSF1R,AGTR1,CD40,CCL2,STRA6,AKR1B1,PRLR
GO: Biological Process	GO:0010876	lipid localization	1.107e-07	16	359	INHBA,PPARG,RUNX1,AKR1C1,LEP,EDN1,STAR,MSR1,BMP6,THBS1,LIPC,CLU,AGTR1,LRP1,C3,STRA6
GO: Biological Process	GO:0032269	negative regulation of cellular protein metabolic process	1.109e-07	29	1112	IL10,SFRP2,CEBPA,ANG,NTF3,ESR1,GAS6,DAPK1,HMGCR,POU5F1,DCN,EDN1,BGN,CCNB1,CRYAB,SLIT2,MET,FBLN1,THBS1,BRCA1,TIMP1,TIMP2,UCHL1,NGF,C3,CDK1,MMP9,CDH1,DNMT3B
GO: Biological Process	GO:0030593	neutrophil chemotaxis	1.128e-07	9	92	ITGA1,ITGB2,EDN1,SLIT2,CCL2,CCL11,CCL19,CCL21,CXCR2
GO: Biological Process	GO:1902679	negative regulation of RNA biosynthetic process	1.132e-07	32	1318	HNF1B,SFRP2,CEBPA,MSC,TCF21,ESR1,ARX,GAS6,GATA2,SOX17,ID1,SALL4,POU5F1,HMOX1,PPARG,RUNX1,FOXA2,PTGIS,TFAP2C,LEP,EDN1,NLRP3,MET,BMP6,KLF10,BRCA1,PLCB1,JAZF1,FOXP1,FST,MUC1,DNMT3B
GO: Biological Process	GO:0071622	regulation of granulocyte chemotaxis	1.187e-07	7	45	EDN1,SLIT2,THBS1,CCL2,CCL19,CCL21,CXCR2
GO: Biological Process	GO:0035987	endodermal cell differentiation	1.187e-07	7	45	HNF1B,FN1,INHBA,SOX17,POU5F1,ITGB2,MMP9
GO: Biological Process	GO:0001935	endothelial cell proliferation	1.188e-07	10	122	SPARC,ANG,HMOX1,LEP,NRP2,BMP6,THBS1,CCL2,CCL11,CXCL12
GO: Biological Process	GO:0048146	positive regulation of fibroblast proliferation	1.22e-07	8	67	FN1,PDGFA,ESR1,GAS6,CCNA2,CCNB1,S100A6,FBLN1
GO: Biological Process	GO:0033043	regulation of organelle organization	1.257e-07	30	1186	TCF21,PDGFA,NTF3,SGK1,ESR1,ICAM1,GATA2,ID1,POU5F1,STMN1,DCN,FAS,PTGER4,EDN1,CCNB1,SLIT2,MET,GDA,IGF2,CSF1R,PEMT,BRCA1,LRP1,PLCB1,CCL11,CCL21,MMP9,MUC1,CXCL12,DNMT3B
GO: Biological Process	GO:0032680	regulation of tumor necrosis factor production	1.284e-07	10	123	IL10,GAS6,PTGER4,LEP,THBS1,CD14,CLU,CCL2,FOXP1,CCL19
GO: Biological Process	GO:0032102	negative regulation of response to external stimulus	1.303e-07	15	317	IL10,HTRA1,PDGFA,HMGCR,HMOX1,PPARG,PTGER4,PTGIS,LEP,EDN1,NLRP3,SLIT2,THBS1,AIF1,CCL2
GO: Biological Process	GO:0060348	bone development	1.352e-07	12	193	SPARC,SFRP2,PDGFA,ESR1,PTGER4,LEP,MEIS1,HOXA11,BMP6,THBS1,FOXP1,DLX5
GO: Biological Process	GO:0045165	cell fate commitment	1.366e-07	14	274	HNF1B,SFRP2,NTF3,ARX,GATA2,SOX17,GATA4,POU5F1,PPARG,RUNX1,FOXA2,TFAP2C,HOXA11,IHH
GO: Biological Process	GO:0060135	maternal process involved in female pregnancy	1.372e-07	8	68	ESR1,FAS,PTGIS,PGR,CCL2,IHH,CDH1,AKR1B1
GO: Biological Process	GO:0021879	forebrain neuron differentiation	1.372e-07	8	68	INHBA,ARX,GATA2,TFAP2C,NRP2,SLIT2,CSF1R,SLIT3
GO: Biological Process	GO:0032640	tumor necrosis factor production	1.386e-07	10	124	IL10,GAS6,PTGER4,LEP,THBS1,CD14,CLU,CCL2,FOXP1,CCL19
GO: Biological Process	GO:0070663	regulation of leukocyte proliferation	1.416e-07	13	233	IL10,HLA-DPB1,LILRB2,VTCN1,LEP,IGF2,TNFSF13B,CD40,AIF1,CCL2,CCL19,IHH,VCAM1
GO: Biological Process	GO:0050769	positive regulation of neurogenesis	1.427e-07	18	465	LPAR3,FN1,NTF3,SGK1,NTRK2,GATA2,PPARG,FOXA2,STAR,BDNF,PTN,SLIT2,MET,BMP6,TIMP2,NGF,CXCL12,DNMT3B
GO: Biological Process	GO:1902105	regulation of leukocyte differentiation	1.429e-07	14	275	INHBA,LILRB2,GAS6,GATA2,HLX,RUNX1,FAS,NLRP3,CSF1R,KLF10,FOXP1,CCR1,CCL19,IHH
GO: Biological Process	GO:0006875	cellular metal ion homeostasis	1.45e-07	19	518	LPAR3,SGK1,ESR1,GATA2,HMOX1,PTH1R,EDN1,ADM,BMP6,AGTR1,CD40,NGF,CCL2,CCR1,CCL11,CCL19,CCL21,CXCL12,CXCR2
GO: Biological Process	GO:0052547	regulation of peptidase activity	1.508e-07	17	416	SFRP2,FN1,GAS6,CASP1,DAPK1,PPARG,FAS,NLRP3,CRYAB,FBLN1,THBS1,TIMP1,TIMP2,NGF,C3,MMP9,CDH1
GO: Biological Process	GO:1903555	regulation of tumor necrosis factor superfamily cytokine production	1.612e-07	10	126	IL10,GAS6,PTGER4,LEP,THBS1,CD14,CLU,CCL2,FOXP1,CCL19
GO: Biological Process	GO:1904892	regulation of STAT cascade	1.661e-07	11	160	IL10,DCN,PTGER4,LEP,BGN,CSF1R,AGTR1,CD40,STRA6,AKR1B1,PRLR
GO: Biological Process	GO:0046425	regulation of JAK-STAT cascade	1.661e-07	11	160	IL10,DCN,PTGER4,LEP,BGN,CSF1R,AGTR1,CD40,STRA6,AKR1B1,PRLR
GO: Biological Process	GO:0006869	lipid transport	1.728e-07	15	324	INHBA,PPARG,RUNX1,AKR1C1,LEP,EDN1,STAR,MSR1,BMP6,THBS1,LIPC,CLU,AGTR1,LRP1,STRA6
GO: Biological Process	GO:0045596	negative regulation of cell differentiation	1.785e-07	22	694	HNF1B,SFRP2,INHBA,GATA2,SOX17,ID1,HLX,POU5F1,PPARG,RUNX1,FOXA2,BDNF,MEIS1,PTN,HOXA9,SLIT2,FBLN1,PAX8,LRP1,IHH,CCL21,FST
GO: Biological Process	GO:0071216	cellular response to biotic stimulus	1.785e-07	12	198	IL10,FN1,LILRB2,ICAM1,CXCL16,STAR,NLRP3,BMP6,CD14,FCGR3A,CD40,CCL2
GO: Biological Process	GO:0051172	negative regulation of nitrogen compound metabolic process	1.926e-07	36	1640	IL10,HNF1B,SFRP2,CEBPA,MSC,ANG,TCF21,ESR1,ARX,GAS6,GATA2,SOX17,ID1,DAPK1,SALL4,POU5F1,HMOX1,PPARG,RUNX1,FOXA2,PTGIS,TFAP2C,LEP,EDN1,NLRP3,MET,BMP6,KLF10,BRCA1,CLU,PLCB1,JAZF1,FOXP1,FST,MUC1,DNMT3B
GO: Biological Process	GO:1904019	epithelial cell apoptotic process	1.954e-07	9	98	IL10,ICAM1,GAS6,HMOX1,FAS,PGR,THBS1,CD40,NGF
GO: Biological Process	GO:0051960	regulation of nervous system development	1.972e-07	25	881	LPAR3,SFRP2,FN1,NTF3,SGK1,NTRK2,GATA2,ID1,PPARG,FOXA2,STAR,BDNF,MEIS1,PTN,SLIT2,MET,BMP6,TIMP2,SLIT3,NGF,LRP1,CDK1,CDH1,CXCL12,DNMT3B
GO: Biological Process	GO:0021953	central nervous system neuron differentiation	1.991e-07	12	200	SFRP2,INHBA,NTRK2,ARX,GATA2,TFAP2C,LEP,NRP2,SLIT2,CSF1R,SLIT3,DCLK1
GO: Biological Process	GO:0071706	tumor necrosis factor superfamily cytokine production	2.012e-07	10	129	IL10,GAS6,PTGER4,LEP,THBS1,CD14,CLU,CCL2,FOXP1,CCL19
GO: Biological Process	GO:0007169	transmembrane receptor protein tyrosine kinase signaling pathway	2.069e-07	22	700	ERBB3,PDGFA,NTF3,ESR1,NTRK2,AGR2,ITGA1,DCN,LEP,BDNF,NRP2,MET,THBS1,IGF2,CSF1R,NGF,LRP1,PLCB1,CCL2,MMP9,CDH3,PRLR
GO: Biological Process	GO:0030162	regulation of proteolysis	2.084e-07	23	760	IL10,SFRP2,CEBPA,FN1,GAS6,CASP1,DAPK1,PPARG,FAS,NLRP3,CCNB1,CRYAB,FBLN1,THBS1,TIMP1,TIMP2,CLU,NGF,C2,C3,CDK1,MMP9,CDH1
GO: Biological Process	GO:0043542	endothelial cell migration	2.134e-07	11	164	DPP4,SPARC,ID1,DCN,ITGB2,EDN1,NRP2,SLIT2,MET,THBS1,FOXP1
GO: Biological Process	GO:0048568	embryonic organ development	2.213e-07	18	479	IL10,HNF1B,CEBPA,TCF21,PDGFA,GATA2,SOX17,GATA4,HLX,RUNX1,EDN1,ADM,HOXA11,PAX8,DLX5,STRA6,IHH,VCAM1
GO: Biological Process	GO:0009749	response to glucose	2.467e-07	12	204	HNF1B,FN1,ICAM1,GAS6,GATA4,HMGCR,FOXA2,FAS,PTGER4,STAR,THBS1,VCAM1
GO: Biological Process	GO:2000379	positive regulation of reactive oxygen species metabolic process	2.535e-07	9	101	ESR1,ICAM1,ITGB2,LEP,EDN1,THBS1,CLU,AGTR1,AIF1
GO: Biological Process	GO:0051253	negative regulation of RNA metabolic process	2.543e-07	32	1366	HNF1B,SFRP2,CEBPA,MSC,TCF21,ESR1,ARX,GAS6,GATA2,SOX17,ID1,SALL4,POU5F1,HMOX1,PPARG,RUNX1,FOXA2,PTGIS,TFAP2C,LEP,EDN1,NLRP3,MET,BMP6,KLF10,BRCA1,PLCB1,JAZF1,FOXP1,FST,MUC1,DNMT3B
GO: Biological Process	GO:0055065	metal ion homeostasis	2.561e-07	20	593	LPAR3,SGK1,ESR1,GATA2,HMOX1,PTGER4,PTH1R,EDN1,ADM,BMP6,AGTR1,CD40,NGF,CCL2,CCR1,CCL11,CCL19,CCL21,CXCL12,CXCR2
GO: Biological Process	GO:0035265	organ growth	2.563e-07	11	167	BNC2,ESR1,ARX,GATA4,HLX,NCAM1,LEP,CCNB1,THBS1,CDK1,PRLR
GO: Biological Process	GO:0045637	regulation of myeloid cell differentiation	2.6e-07	12	205	INHBA,GATA2,RUNX1,FAS,LEP,MEIS1,HOXA9,CSF1R,KLF10,FOXP1,CCR1,CCL21
GO: Biological Process	GO:1904035	regulation of epithelial cell apoptotic process	2.676e-07	8	74	IL10,ICAM1,GAS6,HMOX1,PGR,THBS1,CD40,NGF
GO: Biological Process	GO:0030301	cholesterol transport	2.676e-07	8	74	PPARG,AKR1C1,LEP,STAR,MSR1,LIPC,CLU,LRP1
GO: Biological Process	GO:0016192	vesicle-mediated transport	2.684e-07	34	1514	SPARC,FN1,PDGFA,NTF3,GAS6,GATA2,NCAM1,CXCL16,POU5F1,HMOX1,PPARG,ITGB2,LEP,B4GALT1,MSR1,ADM,THBS1,IGF2,CD14,TIMP1,FCGR3A,CLU,HP,LRP1,PLCB1,AIF1,CCL2,C2,C3,CCR1,CCL19,CCL21,SYTL1,CXCR2
GO: Biological Process	GO:0001822	kidney development	2.849e-07	14	291	HNF1B,TCF21,PDGFA,DCN,BDNF,HOXA11,SLIT2,BMP6,PAX8,AGTR1,MME,STRA6,AKR1B1,CXCR2
GO: Biological Process	GO:0018108	peptidyl-tyrosine phosphorylation	2.853e-07	16	385	ERBB3,SFRP2,PDGFA,NTF3,NTRK2,ICAM1,GAS6,PTGER4,ITGB2,LEP,MET,IGF2,CSF1R,AGTR1,CD40,PRLR
GO: Biological Process	GO:0045807	positive regulation of endocytosis	2.874e-07	10	134	NTF3,GAS6,GATA2,PPARG,CD14,CCL2,C2,C3,CCL19,CCL21
GO: Biological Process	GO:0045664	regulation of neuron differentiation	2.896e-07	21	655	LPAR3,SFRP2,FN1,NTF3,SGK1,NTRK2,GATA2,ID1,FOXA2,BDNF,MEIS1,PTN,SLIT2,MET,BMP6,TIMP2,SLIT3,NGF,LRP1,CXCL12,DNMT3B
GO: Biological Process	GO:0006809	nitric oxide biosynthetic process	2.974e-07	8	75	IL10,ESR1,ICAM1,ITGB2,PTGIS,EDN1,CLU,AIF1
GO: Biological Process	GO:0015918	sterol transport	2.974e-07	8	75	PPARG,AKR1C1,LEP,STAR,MSR1,LIPC,CLU,LRP1
GO: Biological Process	GO:0001936	regulation of endothelial cell proliferation	3.002e-07	9	103	SPARC,ANG,LEP,NRP2,BMP6,THBS1,CCL2,CCL11,CXCL12
GO: Biological Process	GO:0018212	peptidyl-tyrosine modification	3.059e-07	16	387	ERBB3,SFRP2,PDGFA,NTF3,NTRK2,ICAM1,GAS6,PTGER4,ITGB2,LEP,MET,IGF2,CSF1R,AGTR1,CD40,PRLR
GO: Biological Process	GO:0048858	cell projection morphogenesis	3.197e-07	25	904	LPAR3,FN1,NTF3,SGK1,NTRK2,ARX,ID1,NFASC,NCAM1,STMN1,ITGA1,BDNF,NRP2,S100A6,SLIT2,MET,CSF1R,CLU,PRELP,UCHL1,SLIT3,NGF,DLX5,DCLK1,CXCL12
GO: Biological Process	GO:0009746	response to hexose	3.202e-07	12	209	HNF1B,FN1,ICAM1,GAS6,GATA4,HMGCR,FOXA2,FAS,PTGER4,STAR,THBS1,VCAM1
GO: Biological Process	GO:0071333	cellular response to glucose stimulus	3.3e-07	10	136	FN1,ICAM1,GAS6,GATA4,HMGCR,FOXA2,FAS,PTGER4,STAR,VCAM1
GO: Biological Process	GO:0061008	hepaticobiliary system development	3.449e-07	11	172	HNF1B,CEBPA,SOX17,HLX,HMOX1,RUNX1,FAS,PTN,MET,LIPC,HP
GO: Biological Process	GO:0000302	response to reactive oxygen species	3.491e-07	13	252	FN1,HMOX1,FAS,EDN1,STAR,CCNA2,CRYAB,MET,THBS1,HP,CDK1,CCL19,AKR1B1
GO: Biological Process	GO:0021872	forebrain generation of neurons	3.654e-07	8	77	INHBA,ARX,GATA2,TFAP2C,NRP2,SLIT2,CSF1R,SLIT3
GO: Biological Process	GO:0042129	regulation of T cell proliferation	3.656e-07	11	173	IL10,HLA-DPB1,LILRB2,VTCN1,LEP,IGF2,TNFSF13B,AIF1,CCL19,IHH,VCAM1
GO: Biological Process	GO:0031668	cellular response to extracellular stimulus	3.732e-07	12	212	SFRP2,ICAM1,GAS6,HMOX1,PPARG,FOXA2,LEP,PTN,BMP6,KLF10,AIF1,MMP9
GO: Biological Process	GO:0034698	response to gonadotropin	3.734e-07	6	33	INHBA,ICAM1,GATA4,STAR,CCNA2,PAX8
GO: Biological Process	GO:0071331	cellular response to hexose stimulus	3.781e-07	10	138	FN1,ICAM1,GAS6,GATA4,HMGCR,FOXA2,FAS,PTGER4,STAR,VCAM1
GO: Biological Process	GO:0002692	negative regulation of cellular extravasation	3.853e-07	4	8	PTGER4,PLCB1,CCL21,CXCL12
GO: Biological Process	GO:0051090	regulation of DNA-binding transcription factor activity	4.022e-07	16	395	IL10,SGK1,ESR1,ICAM1,GAS6,ID1,HMOX1,PPARG,FOXA2,ITGB2,PTGIS,BDNF,NLRP3,CLU,CD40,NGF
GO: Biological Process	GO:0001667	ameboidal-type cell migration	4.158e-07	15	347	DPP4,SPARC,SOX17,ID1,DCN,ITGB2,EDN1,NRP2,SLIT2,MET,THBS1,TIMP1,FOXP1,MMP9,CXCL12
GO: Biological Process	GO:0042102	positive regulation of T cell proliferation	4.163e-07	9	107	HLA-DPB1,LILRB2,VTCN1,LEP,IGF2,TNFSF13B,AIF1,CCL19,VCAM1
GO: Biological Process	GO:0002573	myeloid leukocyte differentiation	4.339e-07	12	215	CEBPA,INHBA,GATA2,PPARG,RUNX1,CSF1R,KLF10,PLCB1,FOXP1,CCR1,CCL19,MMP9
GO: Biological Process	GO:0046209	nitric oxide metabolic process	4.464e-07	8	79	IL10,ESR1,ICAM1,ITGB2,PTGIS,EDN1,CLU,AIF1
GO: Biological Process	GO:0050671	positive regulation of lymphocyte proliferation	4.618e-07	10	141	HLA-DPB1,LILRB2,VTCN1,LEP,IGF2,TNFSF13B,CD40,AIF1,CCL19,VCAM1
GO: Biological Process	GO:0051493	regulation of cytoskeleton organization	4.846e-07	17	452	PDGFA,NTF3,SGK1,ICAM1,ID1,STMN1,PTGER4,EDN1,CCNB1,SLIT2,GDA,CSF1R,BRCA1,LRP1,CCL11,CCL21,CXCL12
GO: Biological Process	GO:0033273	response to vitamin	4.877e-07	9	109	SPARC,GAS6,GATA4,PPARG,LEP,PTN,PEMT,CCL2,DNMT3B
GO: Biological Process	GO:0032990	cell part morphogenesis	4.896e-07	25	925	LPAR3,FN1,NTF3,SGK1,NTRK2,ARX,ID1,NFASC,NCAM1,STMN1,ITGA1,BDNF,NRP2,S100A6,SLIT2,MET,CSF1R,CLU,PRELP,UCHL1,SLIT3,NGF,DLX5,DCLK1,CXCL12
GO: Biological Process	GO:0061180	mammary gland epithelium development	4.924e-07	8	80	ESR1,IRF6,TFAP2C,PGR,SLIT2,CSF1R,CCL11,PRLR
GO: Biological Process	GO:0021537	telencephalon development	4.984e-07	13	260	INHBA,NTRK2,ARX,FAS,TFAP2C,NRP2,SLIT2,CSF1R,SLIT3,LRP1,PLCB1,EMX2,CXCL12
GO: Biological Process	GO:0051402	neuron apoptotic process	5.205e-07	13	261	ERBB3,NTF3,ESR1,NTRK2,ITGA1,HMOX1,FAS,STAR,BDNF,AGTR1,NGF,LRP1,CCL2
GO: Biological Process	GO:0032946	positive regulation of mononuclear cell proliferation	5.262e-07	10	143	HLA-DPB1,LILRB2,VTCN1,LEP,IGF2,TNFSF13B,CD40,AIF1,CCL19,VCAM1
GO: Biological Process	GO:0015850	organic hydroxy compound transport	5.436e-07	13	262	PPARG,AKR1C1,LEP,STAR,MSR1,BMP6,LIPC,CLU,AGTR1,LRP1,STRA6,SNCG,CXCL12
GO: Biological Process	GO:0002443	leukocyte mediated immunity	5.75e-07	15	356	IL10,DPP4,ICAM1,GATA2,HMOX1,FAS,LEP,NLRP3,IGF2,CLU,CD40,ULBP2,CCL2,C2,C3
GO: Biological Process	GO:0043281	regulation of cysteine-type endopeptidase activity involved in apoptotic process	5.821e-07	12	221	SFRP2,GAS6,CASP1,DAPK1,PPARG,FAS,NLRP3,CRYAB,THBS1,NGF,MMP9,CDH1
GO: Biological Process	GO:0050670	regulation of lymphocyte proliferation	5.821e-07	12	221	IL10,HLA-DPB1,LILRB2,VTCN1,LEP,IGF2,TNFSF13B,CD40,AIF1,CCL19,IHH,VCAM1
GO: Biological Process	GO:0072676	lymphocyte migration	5.965e-07	8	82	GAS6,CXCL16,AIF1,CCL2,CCL11,CCL19,CCL21,CXCL12
GO: Biological Process	GO:0032944	regulation of mononuclear cell proliferation	6.406e-07	12	223	IL10,HLA-DPB1,LILRB2,VTCN1,LEP,IGF2,TNFSF13B,CD40,AIF1,CCL19,IHH,VCAM1
GO: Biological Process	GO:0043277	apoptotic cell clearance	6.426e-07	6	36	GAS6,THBS1,LRP1,CCL2,C2,C3
GO: Biological Process	GO:0008207	C21-steroid hormone metabolic process	6.426e-07	6	36	AKR1C1,AKR1C2,STAR,ADM,BMP6,AKR1B1
GO: Biological Process	GO:1902742	apoptotic process involved in development	6.426e-07	6	36	HNF1B,B4GALT1,CRYAB,SLIT2,PAX8,SLIT3
GO: Biological Process	GO:2001057	reactive nitrogen species metabolic process	6.553e-07	8	83	IL10,ESR1,ICAM1,ITGB2,PTGIS,EDN1,CLU,AIF1
GO: Biological Process	GO:1903426	regulation of reactive oxygen species biosynthetic process	6.553e-07	8	83	IL10,ESR1,ICAM1,ITGB2,PTGIS,EDN1,CLU,AIF1
GO: Biological Process	GO:0071371	cellular response to gonadotropin stimulus	6.734e-07	5	20	INHBA,GATA4,STAR,CCNA2,PAX8
GO: Biological Process	GO:0048557	embryonic digestive tract morphogenesis	6.734e-07	5	20	HNF1B,TCF21,GATA4,HLX,IHH
GO: Biological Process	GO:0002703	regulation of leukocyte mediated immunity	6.765e-07	11	184	IL10,DPP4,ICAM1,GATA2,HMOX1,LEP,NLRP3,IGF2,CD40,CCL2,C3
GO: Biological Process	GO:0006874	cellular calcium ion homeostasis	6.813e-07	16	411	LPAR3,ESR1,GATA2,PTH1R,EDN1,ADM,AGTR1,CD40,NGF,CCL2,CCR1,CCL11,CCL19,CCL21,CXCL12,CXCR2
GO: Biological Process	GO:0045055	regulated exocytosis	7.392e-07	14	315	SPARC,FN1,PDGFA,GAS6,GATA2,POU5F1,HMOX1,B4GALT1,THBS1,IGF2,TIMP1,CLU,PLCB1,SYTL1
GO: Biological Process	GO:0048566	embryonic digestive tract development	7.614e-07	6	37	HNF1B,TCF21,GATA4,HLX,STRA6,IHH
GO: Biological Process	GO:0050704	regulation of interleukin-1 secretion	7.614e-07	6	37	GAS6,CASP1,PTGER4,NLRP3,FOXP1,CCL19
GO: Biological Process	GO:0032147	activation of protein kinase activity	7.676e-07	14	316	LPAR3,ANG,NTF3,GAS6,ITGA1,CHI3L1,LEP,MET,THBS1,AGTR1,NGF,CDK1,CCL19,PRLR
GO: Biological Process	GO:0070665	positive regulation of leukocyte proliferation	7.69e-07	10	149	HLA-DPB1,LILRB2,VTCN1,LEP,IGF2,TNFSF13B,CD40,AIF1,CCL19,VCAM1
GO: Biological Process	GO:0060537	muscle tissue development	7.741e-07	16	415	ERBB3,MSC,TCF21,SOX17,GATA4,HLX,NCAM1,HMGCR,DCN,BDNF,CCNB1,MET,CSF1R,CDK1,STRA6,IHH
GO: Biological Process	GO:0021954	central nervous system neuron development	7.877e-07	8	85	NTRK2,ARX,GATA2,LEP,NRP2,SLIT2,SLIT3,DCLK1
GO: Biological Process	GO:0060688	regulation of morphogenesis of a branching structure	8.05e-07	7	59	HNF1B,PDGFA,ESR1,MET,PAX8,AGTR1,CDH1
GO: Biological Process	GO:0050715	positive regulation of cytokine secretion	8.277e-07	9	116	IL10,VTCN1,CASP1,PTGER4,NLRP3,CSF1R,CD14,AGTR1,CCL19
GO: Biological Process	GO:0042306	regulation of protein import into nucleus	8.372e-07	11	188	IL10,SFRP2,GAS6,POU5F1,LEP,NLRP3,BMP6,BRCA1,CDK1,CCL19,CDH1
GO: Biological Process	GO:0044092	negative regulation of molecular function	8.579e-07	28	1157	IL10,SFRP2,CEBPA,PIM2,ESR1,GAS6,ID1,HMGCR,HMOX1,PPARG,FOXA2,DCN,PTGIS,NLRP3,BGN,CCNB1,CRYAB,PTN,SLIT2,THBS1,TIMP1,TIMP2,HP,UCHL1,NGF,C3,CDK1,MMP9
GO: Biological Process	GO:0071248	cellular response to metal ion	8.693e-07	10	151	CEBPA,FN1,HMOX1,PPARG,FAS,EDN1,STAR,CCNB1,BMP6,CDH1
GO: Biological Process	GO:1902042	negative regulation of extrinsic apoptotic signaling pathway via death domain receptors	8.977e-07	6	38	SFRP2,ICAM1,DAPK1,HMOX1,FAS,BRCA1
GO: Biological Process	GO:0060443	mammary gland morphogenesis	9.047e-07	7	60	ESR1,TFAP2C,PGR,B4GALT1,SLIT2,CSF1R,CCL11
GO: Biological Process	GO:1902041	regulation of extrinsic apoptotic signaling pathway via death domain receptors	9.047e-07	7	60	SFRP2,ICAM1,DAPK1,HMOX1,FAS,THBS1,BRCA1
GO: Biological Process	GO:0044057	regulation of system process	9.437e-07	19	586	IL10,INHBA,SGK1,ICAM1,GAS6,GATA4,NCAM1,HMGCR,HMOX1,RUNX1,PTGER4,LEP,EDN1,ADM,BMP6,FCGR3A,AGTR1,AIF1,CNN1
GO: Biological Process	GO:0051962	positive regulation of nervous system development	9.888e-07	18	531	LPAR3,FN1,NTF3,SGK1,NTRK2,GATA2,PPARG,FOXA2,STAR,BDNF,PTN,SLIT2,MET,BMP6,TIMP2,NGF,CXCL12,DNMT3B
GO: Biological Process	GO:0032615	interleukin-12 production	1.014e-06	7	61	IL10,LEP,THBS1,CD40,PLCB1,FOXP1,CCL19
GO: Biological Process	GO:0007369	gastrulation	1.031e-06	11	192	HNF1B,SFRP2,FN1,INHBA,SOX17,GATA4,POU5F1,FOXA2,ITGB2,HOXA11,MMP9
GO: Biological Process	GO:1904589	regulation of protein import	1.031e-06	11	192	IL10,SFRP2,GAS6,POU5F1,LEP,NLRP3,BMP6,BRCA1,CDK1,CCL19,CDH1
GO: Biological Process	GO:1902622	regulation of neutrophil migration	1.053e-06	6	39	PTGER4,EDN1,SLIT2,CCL19,CCL21,CXCR2
GO: Biological Process	GO:0055074	calcium ion homeostasis	1.058e-06	16	425	LPAR3,ESR1,GATA2,PTH1R,EDN1,ADM,AGTR1,CD40,NGF,CCL2,CCR1,CCL11,CCL19,CCL21,CXCL12,CXCR2
GO: Biological Process	GO:2000116	regulation of cysteine-type endopeptidase activity	1.066e-06	12	234	SFRP2,GAS6,CASP1,DAPK1,PPARG,FAS,NLRP3,CRYAB,THBS1,NGF,MMP9,CDH1
GO: Biological Process	GO:0010769	regulation of cell morphogenesis involved in differentiation	1.068e-06	15	374	LPAR3,SFRP2,FN1,SGK1,NTRK2,ID1,FOXA2,BDNF,SLIT2,MET,FBLN1,PAX8,SLIT3,NGF,CXCL12
GO: Biological Process	GO:0030003	cellular cation homeostasis	1.098e-06	19	592	LPAR3,SGK1,ESR1,GATA2,HMOX1,PTH1R,EDN1,ADM,BMP6,AGTR1,CD40,NGF,CCL2,CCR1,CCL11,CCL19,CCL21,CXCL12,CXCR2
GO: Biological Process	GO:1900180	regulation of protein localization to nucleus	1.115e-06	12	235	IL10,SFRP2,GAS6,POU5F1,LEP,NLRP3,BMP6,BRCA1,CDK1,CCL19,CDH1,DCLK1
GO: Biological Process	GO:0010631	epithelial cell migration	1.115e-06	12	235	DPP4,SPARC,ID1,DCN,ITGB2,EDN1,NRP2,SLIT2,MET,THBS1,FOXP1,MMP9
GO: Biological Process	GO:0090025	regulation of monocyte chemotaxis	1.128e-06	5	22	SLIT2,AIF1,CCL2,CCR1,CXCL12
GO: Biological Process	GO:0002407	dendritic cell chemotaxis	1.128e-06	5	22	GAS6,CCR1,CCL19,CCL21,CXCR2
GO: Biological Process	GO:0045666	positive regulation of neuron differentiation	1.141e-06	15	376	LPAR3,FN1,SGK1,NTRK2,GATA2,FOXA2,BDNF,PTN,SLIT2,MET,BMP6,TIMP2,NGF,CXCL12,DNMT3B
GO: Biological Process	GO:0019216	regulation of lipid metabolic process	1.152e-06	14	327	PDGFA,ESR1,PPARG,FOXA2,LEP,STAR,BMP6,IGF2,BRCA1,AGTR1,C3,NR5A1,CCL19,CCL21
GO: Biological Process	GO:0007423	sensory organ development	1.154e-06	19	594	BNC2,SPARC,CEBPA,PDGFA,INHBA,NTRK2,GATA2,EDN1,BDNF,MEIS1,CCNA2,CRYAB,PTN,BMP6,PAX8,DLX5,STRA6,IHH,CDH1
GO: Biological Process	GO:0043523	regulation of neuron apoptotic process	1.166e-06	12	236	ERBB3,NTF3,ESR1,NTRK2,ITGA1,HMOX1,STAR,BDNF,AGTR1,NGF,LRP1,CCL2
GO: Biological Process	GO:1902107	positive regulation of leukocyte differentiation	1.171e-06	10	156	LILRB2,GAS6,HLX,RUNX1,NLRP3,CSF1R,KLF10,CCR1,CCL19,IHH
GO: Biological Process	GO:0007492	endoderm development	1.223e-06	8	90	HNF1B,FN1,INHBA,SOX17,GATA4,POU5F1,ITGB2,MMP9
GO: Biological Process	GO:0090132	epithelium migration	1.274e-06	12	238	DPP4,SPARC,ID1,DCN,ITGB2,EDN1,NRP2,SLIT2,MET,THBS1,FOXP1,MMP9
GO: Biological Process	GO:0071453	cellular response to oxygen levels	1.316e-06	10	158	ICAM1,HMOX1,PPARG,FAS,PTGIS,EDN1,CCNA2,CCNB1,PTN,DNMT3B
GO: Biological Process	GO:0001678	cellular glucose homeostasis	1.316e-06	10	158	FN1,ICAM1,GAS6,GATA4,HMGCR,FOXA2,FAS,PTGER4,STAR,VCAM1
GO: Biological Process	GO:0051216	cartilage development	1.327e-06	11	197	SFRP2,CHI3L1,RUNX1,LEP,PTH1R,EDN1,HOXA11,BMP6,THBS1,TIMP1,IHH
GO: Biological Process	GO:0050730	regulation of peptidyl-tyrosine phosphorylation	1.391e-06	12	240	ERBB3,SFRP2,PDGFA,NTF3,ICAM1,GAS6,PTGER4,ITGB2,LEP,IGF2,CSF1R,CD40
GO: Biological Process	GO:0002526	acute inflammatory response	1.394e-06	10	159	FN1,ICAM1,PPARG,NLRP3,B4GALT1,HP,C2,C3,VCAM1,CXCR2
GO: Biological Process	GO:0043524	negative regulation of neuron apoptotic process	1.394e-06	10	159	ERBB3,NTF3,NTRK2,HMOX1,STAR,BDNF,AGTR1,NGF,LRP1,CCL2
GO: Biological Process	GO:0045844	positive regulation of striated muscle tissue development	1.413e-06	7	64	ERBB3,SOX17,GATA4,NCAM1,HMGCR,CCNB1,CDK1
GO: Biological Process	GO:0048636	positive regulation of muscle organ development	1.413e-06	7	64	ERBB3,SOX17,GATA4,NCAM1,HMGCR,CCNB1,CDK1
GO: Biological Process	GO:0060603	mammary gland duct morphogenesis	1.431e-06	6	41	ESR1,TFAP2C,PGR,SLIT2,CSF1R,CCL11
GO: Biological Process	GO:0030225	macrophage differentiation	1.431e-06	6	41	CEBPA,INHBA,GATA2,CSF1R,PLCB1,MMP9
GO: Biological Process	GO:0072503	cellular divalent inorganic cation homeostasis	1.434e-06	16	435	LPAR3,ESR1,GATA2,PTH1R,EDN1,ADM,AGTR1,CD40,NGF,CCL2,CCR1,CCL11,CCL19,CCL21,CXCL12,CXCR2
GO: Biological Process	GO:0022617	extracellular matrix disassembly	1.447e-06	8	92	DPP4,HTRA1,FN1,DCN,TIMP1,TIMP2,MMP9,CDH1
GO: Biological Process	GO:1902532	negative regulation of intracellular signal transduction	1.471e-06	17	490	IL10,SFRP2,ESR1,HMGCR,POU5F1,DCN,NLRP3,BGN,SLIT2,FBLN1,THBS1,TIMP2,CLU,UCHL1,MMP9,MUC1,CXCL12
GO: Biological Process	GO:0032526	response to retinoic acid	1.552e-06	9	125	PDGFA,GATA4,POU5F1,PPARG,RUNX1,LEP,BMP6,CCL2,HSD17B2
GO: Biological Process	GO:0006887	exocytosis	1.568e-06	16	438	SPARC,FN1,PDGFA,GAS6,GATA2,NCAM1,POU5F1,HMOX1,B4GALT1,THBS1,IGF2,TIMP1,CLU,PLCB1,CCR1,SYTL1
GO: Biological Process	GO:0008625	extrinsic apoptotic signaling pathway via death domain receptors	1.571e-06	8	93	SFRP2,ICAM1,DAPK1,HMOX1,FAS,THBS1,BRCA1,NGF
GO: Biological Process	GO:1901863	positive regulation of muscle tissue development	1.572e-06	7	65	ERBB3,SOX17,GATA4,NCAM1,HMGCR,CCNB1,CDK1
GO: Biological Process	GO:0001818	negative regulation of cytokine production	1.584e-06	12	243	IL10,FN1,INHBA,GAS6,HMOX1,PPARG,PTGER4,NLRP3,MET,FBLN1,THBS1,CDH3
GO: Biological Process	GO:0006873	cellular ion homeostasis	1.59e-06	19	607	LPAR3,SGK1,ESR1,GATA2,HMOX1,PTH1R,EDN1,ADM,BMP6,AGTR1,CD40,NGF,CCL2,CCR1,CCL11,CCL19,CCL21,CXCL12,CXCR2
GO: Biological Process	GO:0090130	tissue migration	1.654e-06	12	244	DPP4,SPARC,ID1,DCN,ITGB2,EDN1,NRP2,SLIT2,MET,THBS1,FOXP1,MMP9
GO: Biological Process	GO:0031099	regeneration	1.696e-06	11	202	GAS6,HMOX1,PPARG,FAS,BDNF,CCNA2,CCNB1,ADM,CCL2,CDK1,CXCL12
GO: Biological Process	GO:0002064	epithelial cell development	1.801e-06	12	246	ESR1,ICAM1,ID1,CLDN3,TFAP2C,PGR,B4GALT1,MET,BMP6,PAX8,IHH,CDH1
GO: Biological Process	GO:1901653	cellular response to peptide	1.823e-06	14	340	SGK1,ID1,PPARG,LEP,EDN1,STAR,CCNA2,IGF2,KLF10,AGTR1,PLCB1,CCL2,AKR1B1,PRLR
GO: Biological Process	GO:0023061	signal release	1.833e-06	17	498	HNF1B,INHBA,NTRK2,HMGCR,PPARG,RUNX1,FOXA2,PTGER4,LEP,EDN1,ADM,BMP6,PAX8,AGTR1,NGF,SYTL1,SNCG
GO: Biological Process	GO:1901215	negative regulation of neuron death	1.867e-06	11	204	ERBB3,NTF3,ESR1,NTRK2,HMOX1,STAR,BDNF,AGTR1,NGF,LRP1,CCL2
GO: Biological Process	GO:0051345	positive regulation of hydrolase activity	1.882e-06	24	929	ERBB3,SFRP2,ANG,FN1,PDGFA,NTF3,ESR1,ICAM1,CASP1,NCAM1,DAPK1,ITGA1,PPARG,FAS,NLRP3,FBLN1,AGTR1,CD40,NGF,PLCB1,CCL2,CCL11,CCL19,CCL21
GO: Biological Process	GO:0046824	positive regulation of nucleocytoplasmic transport	1.893e-06	9	128	SFRP2,GAS6,POU5F1,LEP,BMP6,BRCA1,CDK1,CCL19,CDH1
GO: Biological Process	GO:0001558	regulation of cell growth	1.925e-06	16	445	LPAR3,HTRA1,SFRP2,FN1,INHBA,SGK1,SOX17,CXCL16,PPARG,BDNF,CRYAB,SLIT2,AGTR1,SLIT3,NGF,CXCL12
GO: Biological Process	GO:0008015	blood circulation	1.95e-06	18	557	SGK1,ICAM1,GAS6,GATA4,HMGCR,ITGA1,HMOX1,PPARG,LEP,EDN1,ADM,SLIT2,MET,AGTR1,MME,HSD11B2,CXCL12,CXCR2
GO: Biological Process	GO:0052548	regulation of endopeptidase activity	1.974e-06	15	393	SFRP2,GAS6,CASP1,DAPK1,PPARG,FAS,NLRP3,CRYAB,THBS1,TIMP1,TIMP2,NGF,C3,MMP9,CDH1
GO: Biological Process	GO:0048660	regulation of smooth muscle cell proliferation	2.02e-06	9	129	ANG,ESR1,HMGCR,HMOX1,PPARG,EDN1,AIF1,FOXP1,AKR1B1
GO: Biological Process	GO:0007178	transmembrane receptor protein serine/threonine kinase signaling pathway	2.021e-06	14	343	AMHR2,HTRA1,SFRP2,PDGFA,INHBA,GATA4,ID1,POU5F1,BMP6,THBS1,KLF10,CCL2,DLX5,FST
GO: Biological Process	GO:0003013	circulatory system process	2.103e-06	18	560	SGK1,ICAM1,GAS6,GATA4,HMGCR,ITGA1,HMOX1,PPARG,LEP,EDN1,ADM,SLIT2,MET,AGTR1,MME,HSD11B2,CXCL12,CXCR2
GO: Biological Process	GO:0007162	negative regulation of cell adhesion	2.13e-06	12	250	IL10,ERBB3,LILRB2,VTCN1,HLX,FBLN1,THBS1,IHH,CCL21,MUC1,CDH1,CXCL12
GO: Biological Process	GO:0000122	negative regulation of transcription by RNA polymerase II	2.182e-06	22	806	HNF1B,CEBPA,MSC,TCF21,ESR1,ARX,GATA2,SOX17,ID1,SALL4,POU5F1,PPARG,FOXA2,TFAP2C,LEP,EDN1,MET,BMP6,KLF10,JAZF1,FST,DNMT3B
GO: Biological Process	GO:0045934	negative regulation of nucleobase-containing compound metabolic process	2.213e-06	32	1508	HNF1B,SFRP2,CEBPA,MSC,TCF21,ESR1,ARX,GAS6,GATA2,SOX17,ID1,SALL4,POU5F1,HMOX1,PPARG,RUNX1,FOXA2,PTGIS,TFAP2C,LEP,EDN1,NLRP3,MET,BMP6,KLF10,BRCA1,PLCB1,JAZF1,FOXP1,FST,MUC1,DNMT3B
GO: Biological Process	GO:0070997	neuron death	2.237e-06	14	346	ERBB3,NTF3,ESR1,NTRK2,ITGA1,HMOX1,FAS,STAR,BDNF,CLU,AGTR1,NGF,LRP1,CCL2
GO: Biological Process	GO:0055080	cation homeostasis	2.25e-06	20	682	LPAR3,SGK1,ESR1,GATA2,HMOX1,PTGER4,PTH1R,EDN1,ADM,BMP6,AGTR1,CD40,NGF,CCL2,CCR1,CCL11,CCL19,CCL21,CXCL12,CXCR2
GO: Biological Process	GO:0032652	regulation of interleukin-1 production	2.366e-06	7	69	IL10,GAS6,CASP1,PTGER4,NLRP3,FOXP1,CCL19
GO: Biological Process	GO:0001889	liver development	2.422e-06	10	169	HNF1B,CEBPA,HLX,HMOX1,RUNX1,FAS,PTN,MET,LIPC,HP
GO: Biological Process	GO:1904036	negative regulation of epithelial cell apoptotic process	2.518e-06	6	45	IL10,ICAM1,GAS6,HMOX1,PGR,NGF
GO: Biological Process	GO:0050701	interleukin-1 secretion	2.518e-06	6	45	GAS6,CASP1,PTGER4,NLRP3,FOXP1,CCL19
GO: Biological Process	GO:0048659	smooth muscle cell proliferation	2.603e-06	9	133	ANG,ESR1,HMGCR,HMOX1,PPARG,EDN1,AIF1,FOXP1,AKR1B1
GO: Biological Process	GO:0006909	phagocytosis	2.616e-06	12	255	GAS6,GATA2,PPARG,LEP,THBS1,CD14,FCGR3A,LRP1,AIF1,CCL2,C2,C3
GO: Biological Process	GO:0060539	diaphragm development	2.651e-06	4	12	MSC,TCF21,GATA4,STRA6
GO: Biological Process	GO:2000106	regulation of leukocyte apoptotic process	2.726e-06	8	100	IL10,GAS6,FAS,FOXP1,CCL19,CCL21,CXCL12,CXCR2
GO: Biological Process	GO:0032026	response to magnesium ion	2.738e-06	5	26	BMP6,THBS1,LIPC,CD14,C3
GO: Biological Process	GO:0050890	cognition	2.756e-06	13	303	SGK1,HLA-DRA,NTRK2,CASP1,NCAM1,HMGCR,BDNF,PTN,IGF2,FEN1,NGF,PLCB1,STRA6
GO: Biological Process	GO:0072507	divalent inorganic cation homeostasis	2.789e-06	16	458	LPAR3,ESR1,GATA2,PTH1R,EDN1,ADM,AGTR1,CD40,NGF,CCL2,CCR1,CCL11,CCL19,CCL21,CXCL12,CXCR2
GO: Biological Process	GO:0046622	positive regulation of organ growth	2.875e-06	6	46	ARX,GATA4,HLX,NCAM1,CCNB1,CDK1
GO: Biological Process	GO:0031670	cellular response to nutrient	2.875e-06	6	46	GAS6,HMOX1,PPARG,FOXA2,LEP,PTN
GO: Biological Process	GO:0007623	circadian rhythm	2.971e-06	11	214	HNF1B,NTRK2,CASP1,ID1,PPARG,FAS,PTGER4,LEP,STAR,LIPC,KLF10
GO: Biological Process	GO:0050801	ion homeostasis	3.074e-06	21	759	LPAR3,SGK1,ESR1,GATA2,HMOX1,DCN,PTGER4,PTH1R,EDN1,ADM,BMP6,AGTR1,CD40,NGF,CCL2,CCR1,CCL11,CCL19,CCL21,CXCL12,CXCR2
GO: Biological Process	GO:0043405	regulation of MAP kinase activity	3.115e-06	14	356	LPAR3,SFRP2,PDGFA,NTF3,HMGCR,ITGA1,EDN1,MET,THBS1,UCHL1,CD40,NGF,CDK1,CCL19
GO: Biological Process	GO:1901214	regulation of neuron death	3.182e-06	13	307	ERBB3,NTF3,ESR1,NTRK2,ITGA1,HMOX1,STAR,BDNF,CLU,AGTR1,NGF,LRP1,CCL2
GO: Biological Process	GO:0098771	inorganic ion homeostasis	3.194e-06	20	698	LPAR3,SGK1,ESR1,GATA2,HMOX1,PTGER4,PTH1R,EDN1,ADM,BMP6,AGTR1,CD40,NGF,CCL2,CCR1,CCL11,CCL19,CCL21,CXCL12,CXCR2
GO: Biological Process	GO:0050804	modulation of chemical synaptic transmission	3.218e-06	14	357	NTF3,NTRK2,NCAM1,DAPK1,PTGER4,EDN1,STAR,BDNF,PTN,MET,NGF,CCL2,MMP9,SNCG
GO: Biological Process	GO:0034695	response to prostaglandin E	3.337e-06	5	27	FN1,PPARG,PTGER4,CCL19,CCL21
GO: Biological Process	GO:0036336	dendritic cell migration	3.337e-06	5	27	GAS6,CCR1,CCL19,CCL21,CXCR2
GO: Biological Process	GO:0018193	peptidyl-amino acid modification	3.36e-06	28	1241	ERBB3,SFRP2,PDGFA,NTF3,SGK1,NTRK2,ICAM1,GAS6,GATA2,CHI3L1,DCN,PTGER4,ITGB2,LEP,BDNF,BGN,CCNB1,MET,IGF2,CSF1R,BRCA1,AGTR1,CD40,CDK1,MUC1,DCLK1,PRLR,DNMT3B
GO: Biological Process	GO:0050886	endocrine process	3.407e-06	8	103	INHBA,RUNX1,LEP,EDN1,BMP6,AGTR1,MME,HSD11B2
GO: Biological Process	GO:1903409	reactive oxygen species biosynthetic process	3.663e-06	8	104	IL10,ESR1,ICAM1,ITGB2,PTGIS,EDN1,CLU,AIF1
GO: Biological Process	GO:0042307	positive regulation of protein import into nucleus	4.226e-06	8	106	SFRP2,POU5F1,LEP,BMP6,BRCA1,CDK1,CCL19,CDH1
GO: Biological Process	GO:0032368	regulation of lipid transport	4.226e-06	8	106	PPARG,RUNX1,LEP,EDN1,BMP6,THBS1,AGTR1,LRP1
GO: Biological Process	GO:0002576	platelet degranulation	4.534e-06	8	107	SPARC,FN1,PDGFA,GAS6,THBS1,IGF2,TIMP1,CLU
GO: Biological Process	GO:1903533	regulation of protein targeting	4.671e-06	13	318	IL10,SFRP2,GAS6,POU5F1,LEP,NLRP3,BMP6,PEMT,BRCA1,CCL2,CDK1,CCL19,CDH1
GO: Biological Process	GO:0035270	endocrine system development	4.733e-06	9	143	HNF1B,GATA2,FOXA2,BMP6,CLU,PAX8,NR5A1,STRA6,CDH1
GO: Biological Process	GO:0045429	positive regulation of nitric oxide biosynthetic process	4.738e-06	6	50	ESR1,ICAM1,ITGB2,EDN1,CLU,AIF1
GO: Biological Process	GO:1904407	positive regulation of nitric oxide metabolic process	4.738e-06	6	50	ESR1,ICAM1,ITGB2,EDN1,CLU,AIF1
GO: Biological Process	GO:0007611	learning or memory	4.891e-06	12	271	SGK1,NTRK2,CASP1,NCAM1,HMGCR,BDNF,PTN,IGF2,FEN1,NGF,PLCB1,STRA6
GO: Biological Process	GO:0002449	lymphocyte mediated immunity	4.891e-06	12	271	IL10,DPP4,ICAM1,FAS,LEP,NLRP3,IGF2,CLU,CD40,ULBP2,C2,C3
GO: Biological Process	GO:0010770	positive regulation of cell morphogenesis involved in differentiation	4.938e-06	10	183	LPAR3,FN1,SGK1,NTRK2,BDNF,SLIT2,MET,PAX8,NGF,CXCL12
GO: Biological Process	GO:0035019	somatic stem cell population maintenance	4.974e-06	7	77	HNF1B,GATA2,SALL4,POU5F1,TFAP2C,KLF10,PAX8
GO: Biological Process	GO:0071902	positive regulation of protein serine/threonine kinase activity	5.172e-06	13	321	LPAR3,PDGFA,NTF3,ITGA1,CHI3L1,EDN1,MET,THBS1,IGF2,CSF1R,CD40,CDK1,CCL19
GO: Biological Process	GO:1904591	positive regulation of protein import	5.207e-06	8	109	SFRP2,POU5F1,LEP,BMP6,BRCA1,CDK1,CCL19,CDH1
GO: Biological Process	GO:0031589	cell-substrate adhesion	5.349e-06	13	322	FN1,AGR2,GAS6,ID1,ITGA1,SMOC2,ITGB2,EMILIN1,PTN,FBLN1,THBS1,CCL21,VCAM1
GO: Biological Process	GO:1903035	negative regulation of response to wounding	5.438e-06	10	185	IL10,PDGFA,HMGCR,PPARG,PTGER4,PTGIS,EDN1,NLRP3,SLIT2,THBS1
GO: Biological Process	GO:2001234	negative regulation of apoptotic signaling pathway	5.46e-06	11	228	SFRP2,ICAM1,DAPK1,HMOX1,FAS,THBS1,BRCA1,CLU,MMP9,MUC1,CXCL12
GO: Biological Process	GO:0002460	adaptive immune response based on somatic recombination of immune receptors built from immunoglobulin superfamily domains	5.68e-06	12	275	IL10,DPP4,ICAM1,HLX,FAS,NLRP3,CLU,TNFSF13B,CD40,C2,C3,CCL19
GO: Biological Process	GO:0009755	hormone-mediated signaling pathway	5.692e-06	11	229	TCF21,SGK1,ESR1,NTRK2,PPARG,BDNF,PGR,BRCA1,FOXP1,NR5A1,PRLR
GO: Biological Process	GO:0071560	cellular response to transforming growth factor beta stimulus	5.934e-06	11	230	AMHR2,HTRA1,FN1,PDGFA,ID1,RUNX1,EDN1,STAR,THBS1,KLF10,CCL2
GO: Biological Process	GO:0090066	regulation of anatomical structure size	5.962e-06	17	544	LPAR3,HNF1B,FN1,ICAM1,HMGCR,ITGA1,HMOX1,LEP,EDN1,BDNF,ADM,SLIT2,AGTR1,NGF,CCL11,CCL21,CXCL12
GO: Biological Process	GO:0010811	positive regulation of cell-substrate adhesion	5.963e-06	8	111	FN1,AGR2,SMOC2,EMILIN1,PTN,FBLN1,THBS1,CCL21
GO: Biological Process	GO:0050710	negative regulation of cytokine secretion	5.983e-06	6	52	IL10,FN1,GAS6,PTGER4,NLRP3,FBLN1
GO: Biological Process	GO:0018209	peptidyl-serine modification	6.342e-06	12	278	SFRP2,NTF3,SGK1,NTRK2,GAS6,DCN,BDNF,BGN,CCNB1,MET,CDK1,DCLK1
GO: Biological Process	GO:0032612	interleukin-1 production	6.427e-06	7	80	IL10,GAS6,CASP1,PTGER4,NLRP3,FOXP1,CCL19
GO: Biological Process	GO:0050772	positive regulation of axonogenesis	6.427e-06	7	80	LPAR3,FN1,NTRK2,BDNF,SLIT2,NGF,CXCL12
GO: Biological Process	GO:0007422	peripheral nervous system development	6.427e-06	7	80	ERBB3,NTF3,NTRK2,NFASC,RUNX1,NGF,CDK1
GO: Biological Process	GO:0021831	embryonic olfactory bulb interneuron precursor migration	6.499e-06	3	5	ARX,SLIT2,SLIT3
GO: Biological Process	GO:0043401	steroid hormone mediated signaling pathway	6.571e-06	10	189	TCF21,SGK1,ESR1,NTRK2,PPARG,BDNF,PGR,BRCA1,FOXP1,NR5A1
GO: Biological Process	GO:0048247	lymphocyte chemotaxis	6.698e-06	6	53	GAS6,CXCL16,CCL2,CCL11,CCL19,CCL21
GO: Biological Process	GO:0071559	response to transforming growth factor beta	6.712e-06	11	233	AMHR2,HTRA1,FN1,PDGFA,ID1,RUNX1,EDN1,STAR,THBS1,KLF10,CCL2
GO: Biological Process	GO:0045862	positive regulation of proteolysis	6.791e-06	14	381	SFRP2,CEBPA,FN1,CASP1,DAPK1,PPARG,FAS,NLRP3,CCNB1,FBLN1,CLU,NGF,C3,CDK1
GO: Biological Process	GO:0007204	positive regulation of cytosolic calcium ion concentration	6.821e-06	12	280	LPAR3,ESR1,GATA2,PTH1R,EDN1,ADM,AGTR1,NGF,CCR1,CCL19,CCL21,CXCR2
GO: Biological Process	GO:0090022	regulation of neutrophil chemotaxis	6.828e-06	5	31	EDN1,SLIT2,CCL19,CCL21,CXCR2
GO: Biological Process	GO:1903829	positive regulation of cellular protein localization	7.207e-06	14	383	SFRP2,AGR2,GAS6,POU5F1,LEP,CCNB1,PTN,BMP6,PEMT,BRCA1,CCL2,CDK1,CCL19,CDH1
GO: Biological Process	GO:0007389	pattern specification process	7.465e-06	16	495	HNF1B,SFRP2,SOX17,GATA4,POU5F1,FOXA2,EDN1,NRP2,HOXA9,HOXA10,HOXA11,PAX8,IHH,EMX2,FST,CXCL12
GO: Biological Process	GO:0071398	cellular response to fatty acid	7.481e-06	6	54	FN1,PPARG,PTGER4,AKR1C2,EDN1,CCNB1
GO: Biological Process	GO:2000378	negative regulation of reactive oxygen species metabolic process	7.481e-06	6	54	IL10,PTGER4,PTGIS,CRYAB,BRCA1,HP
GO: Biological Process	GO:0006979	response to oxidative stress	7.558e-06	15	439	FN1,HMOX1,FAS,EDN1,STAR,CCNA2,CRYAB,MET,THBS1,HP,AIF1,CDK1,CCL19,MMP9,AKR1B1
GO: Biological Process	GO:0046822	regulation of nucleocytoplasmic transport	7.578e-06	11	236	IL10,SFRP2,GAS6,POU5F1,LEP,NLRP3,BMP6,BRCA1,CDK1,CCL19,CDH1
GO: Biological Process	GO:0010638	positive regulation of organelle organization	7.873e-06	18	616	NTF3,ICAM1,ID1,DCN,FAS,EDN1,CCNB1,MET,GDA,IGF2,PEMT,BRCA1,PLCB1,CCL11,CCL21,MMP9,MUC1,DNMT3B
GO: Biological Process	GO:1902624	positive regulation of neutrophil migration	8.035e-06	5	32	PTGER4,EDN1,CCL19,CCL21,CXCR2
GO: Biological Process	GO:0043583	ear development	8.539e-06	11	239	SPARC,CEBPA,PDGFA,GATA2,EDN1,BDNF,CCNA2,PAX8,DLX5,STRA6,CDH1
GO: Biological Process	GO:0007411	axon guidance	8.883e-06	11	240	NTF3,ARX,NFASC,NCAM1,BDNF,NRP2,SLIT2,CSF1R,SLIT3,DLX5,CXCL12
GO: Biological Process	GO:0097485	neuron projection guidance	9.238e-06	11	241	NTF3,ARX,NFASC,NCAM1,BDNF,NRP2,SLIT2,CSF1R,SLIT3,DLX5,CXCL12
GO: Biological Process	GO:0090026	positive regulation of monocyte chemotaxis	9.484e-06	4	16	AIF1,CCL2,CCR1,CXCL12
GO: Biological Process	GO:0050930	induction of positive chemotaxis	9.484e-06	4	16	IL16,NTF3,CCL21,CXCL12
GO: Biological Process	GO:0042448	progesterone metabolic process	9.484e-06	4	16	AKR1C1,AKR1C2,STAR,ADM
GO: Biological Process	GO:0060333	interferon-gamma-mediated signaling pathway	9.628e-06	7	85	HLA-DPB1,HLA-DRA,ICAM1,NCAM1,IRF6,PPARG,VCAM1
GO: Biological Process	GO:0060538	skeletal muscle organ development	9.894e-06	10	198	MSC,TCF21,SOX17,GATA4,HLX,HMGCR,DCN,MET,CSF1R,STRA6
GO: Biological Process	GO:0010594	regulation of endothelial cell migration	9.984e-06	8	119	SPARC,DCN,EDN1,NRP2,SLIT2,MET,THBS1,FOXP1
GO: Biological Process	GO:0034754	cellular hormone metabolic process	9.984e-06	8	119	ESR1,AKR1C1,AKR1C2,STAR,ADM,BMP6,HSD17B2,AKR1B1
GO: Biological Process	GO:0031347	regulation of defense response	1.008e-05	21	820	IL10,HTRA1,ESR1,CASP1,PPARG,PTGER4,ITGB2,PTGIS,LEP,NLRP3,SLIT2,IGF2,CD14,AGTR1,PLA2G2A,CCL2,C2,C3,FOXP1,CCR1,CCL11
GO: Biological Process	GO:0032970	regulation of actin filament-based process	1.022e-05	13	342	PDGFA,NTF3,ICAM1,GATA4,ID1,PTGER4,EDN1,SLIT2,CSF1R,LRP1,CCL11,CCL21,CXCL12
GO: Biological Process	GO:0032655	regulation of interleukin-12 production	1.029e-05	6	57	IL10,THBS1,CD40,PLCB1,FOXP1,CCL19
GO: Biological Process	GO:0060627	regulation of vesicle-mediated transport	1.031e-05	16	508	NTF3,GAS6,GATA2,NCAM1,POU5F1,HMOX1,PPARG,B4GALT1,CD14,PLCB1,CCL2,C2,C3,CCL19,CCL21,SYTL1
GO: Biological Process	GO:0071887	leukocyte apoptotic process	1.062e-05	8	120	IL10,GAS6,FAS,FOXP1,CCL19,CCL21,CXCL12,CXCR2
GO: Biological Process	GO:0014706	striated muscle tissue development	1.081e-05	14	397	ERBB3,MSC,TCF21,SOX17,GATA4,HLX,NCAM1,HMGCR,DCN,BDNF,CCNB1,MET,CSF1R,CDK1
GO: Biological Process	GO:0015031	protein transport	1.082e-05	36	1948	IL10,HNF1B,SFRP2,ANG,FN1,GAS6,VTCN1,CASP1,NFASC,HMGCR,POU5F1,CHI3L1,PPARG,FOXA2,PTGER4,LEP,NLRP3,MSR1,BMP6,FBLN1,CSF1R,PEMT,BRCA1,CD14,CLU,TNFSF13B,AGTR1,CD40,LRP1,CCL2,FOXP1,CDK1,CCL19,SYTL1,SNCG,CDH1
GO: Biological Process	GO:0048333	mesodermal cell differentiation	1.095e-05	5	34	SFRP2,INHBA,SOX17,POU5F1,HOXA11
GO: Biological Process	GO:0021987	cerebral cortex development	1.129e-05	8	121	NTRK2,ARX,TFAP2C,NRP2,SLIT2,LRP1,PLCB1,EMX2
GO: Biological Process	GO:0007566	embryo implantation	1.139e-05	6	58	PTGIS,FBLN1,TIMP1,MMP9,CDH1,PRLR
GO: Biological Process	GO:0003018	vascular process in circulatory system	1.178e-05	10	202	ICAM1,HMGCR,ITGA1,HMOX1,LEP,EDN1,ADM,SLIT2,AGTR1,CXCR2
GO: Biological Process	GO:0001764	neuron migration	1.179e-05	9	160	NTRK2,ARX,GAS6,GATA2,NRP2,MET,CDH1,DCLK1,CXCL12
GO: Biological Process	GO:0042659	regulation of cell fate specification	1.232e-05	4	17	HNF1B,SFRP2,SOX17,POU5F1
GO: Biological Process	GO:0002250	adaptive immune response	1.245e-05	14	402	IL10,DPP4,LILRB2,ICAM1,VTCN1,HLX,FAS,NLRP3,CLU,TNFSF13B,CD40,C2,C3,CCL19
GO: Biological Process	GO:1903428	positive regulation of reactive oxygen species biosynthetic process	1.259e-05	6	59	ESR1,ICAM1,ITGB2,EDN1,CLU,AIF1
GO: Biological Process	GO:0003382	epithelial cell morphogenesis	1.259e-05	6	59	ID1,CLDN3,MET,PAX8,IHH,CDH1
GO: Biological Process	GO:2000107	negative regulation of leukocyte apoptotic process	1.259e-05	6	59	GAS6,FOXP1,CCL19,CCL21,CXCL12,CXCR2
GO: Biological Process	GO:0050766	positive regulation of phagocytosis	1.259e-05	6	59	GAS6,GATA2,PPARG,CCL2,C2,C3
GO: Biological Process	GO:0060795	cell fate commitment involved in formation of primary germ layer	1.268e-05	5	35	HNF1B,SFRP2,SOX17,POU5F1,HOXA11
GO: Biological Process	GO:0051045	negative regulation of membrane protein ectodomain proteolysis	1.291e-05	3	6	IL10,TIMP1,TIMP2
GO: Biological Process	GO:0014812	muscle cell migration	1.305e-05	7	89	PDGFA,PTGER4,PGR,SLIT2,MET,LRP1,AIF1
GO: Biological Process	GO:0001708	cell fate specification	1.305e-05	7	89	HNF1B,SFRP2,SOX17,POU5F1,FOXA2,HOXA11,IHH
GO: Biological Process	GO:0045639	positive regulation of myeloid cell differentiation	1.305e-05	7	89	INHBA,GATA2,RUNX1,LEP,CSF1R,KLF10,CCR1
GO: Biological Process	GO:0016202	regulation of striated muscle tissue development	1.432e-05	8	125	ERBB3,SOX17,GATA4,NCAM1,HMGCR,BDNF,CCNB1,CDK1
GO: Biological Process	GO:0010952	positive regulation of peptidase activity	1.437e-05	9	164	SFRP2,FN1,CASP1,DAPK1,PPARG,FAS,NLRP3,FBLN1,NGF
GO: Biological Process	GO:0071773	cellular response to BMP stimulus	1.437e-05	9	164	HTRA1,SFRP2,FN1,GATA4,ID1,POU5F1,BMP6,DLX5,FST
GO: Biological Process	GO:0071772	response to BMP	1.437e-05	9	164	HTRA1,SFRP2,FN1,GATA4,ID1,POU5F1,BMP6,DLX5,FST
GO: Biological Process	GO:0032956	regulation of actin cytoskeleton organization	1.458e-05	12	302	PDGFA,NTF3,ICAM1,ID1,PTGER4,EDN1,SLIT2,CSF1R,LRP1,CCL11,CCL21,CXCL12
GO: Biological Process	GO:0002697	regulation of immune effector process	1.531e-05	15	466	IL10,DPP4,HTRA1,ICAM1,GATA2,HLX,HMOX1,LEP,NLRP3,IGF2,CD40,CCL2,C2,C3,CCL19
GO: Biological Process	GO:0030098	lymphocyte differentiation	1.564e-05	13	356	IL10,INHBA,LILRB2,GAS6,HLX,FAS,PTGER4,LEP,NLRP3,FOXP1,CCL19,IHH,VCAM1
GO: Biological Process	GO:0050714	positive regulation of protein secretion	1.568e-05	11	255	IL10,ANG,VTCN1,CASP1,PTGER4,NLRP3,BMP6,CSF1R,CD14,AGTR1,CCL19
GO: Biological Process	GO:0006349	regulation of gene expression by genetic imprinting	1.573e-05	4	18	DIRAS3,IGF2,BRCA1,DNMT3B
GO: Biological Process	GO:0048634	regulation of muscle organ development	1.608e-05	8	127	ERBB3,SOX17,GATA4,NCAM1,HMGCR,BDNF,CCNB1,CDK1
GO: Biological Process	GO:0046879	hormone secretion	1.611e-05	13	357	HNF1B,INHBA,HMGCR,PPARG,RUNX1,FOXA2,PTGER4,LEP,EDN1,ADM,BMP6,PAX8,AGTR1
GO: Biological Process	GO:0001656	metanephros development	1.624e-05	7	92	HNF1B,TCF21,PDGFA,HOXA11,SLIT2,PAX8,CXCR2
GO: Biological Process	GO:0051480	regulation of cytosolic calcium ion concentration	1.662e-05	12	306	LPAR3,ESR1,GATA2,PTH1R,EDN1,ADM,AGTR1,NGF,CCR1,CCL19,CCL21,CXCR2
GO: Biological Process	GO:1901861	regulation of muscle tissue development	1.703e-05	8	128	ERBB3,SOX17,GATA4,NCAM1,HMGCR,BDNF,CCNB1,CDK1
GO: Biological Process	GO:0072089	stem cell proliferation	1.742e-05	9	168	SFRP2,PDGFA,SOX17,RUNX1,BDNF,PTN,FBLN1,NGF,IHH
GO: Biological Process	GO:0002252	immune effector process	1.758e-05	21	851	IL10,DPP4,HTRA1,ICAM1,GATA2,HLX,HMOX1,FAS,PTGER4,LEP,NLRP3,IGF2,FCGR3A,CLU,CD40,ULBP2,CCL2,C2,C3,FOXP1,CCL19
GO: Biological Process	GO:0042116	macrophage activation	1.845e-05	6	63	IL10,CASP1,THBS1,CLU,AIF1,FOXP1
GO: Biological Process	GO:0044255	cellular lipid metabolic process	1.855e-05	24	1064	ERBB3,ANG,PDGFA,ESR1,HMGCR,PPARG,PTGIS,AKR1C1,AKR1C2,LEP,EDN1,STAR,LIPC,CSF1R,PEMT,BRCA1,AGTR1,LRP1,PLCB1,PLA2G2A,C3,CCL19,STRA6,CCL21
GO: Biological Process	GO:0019218	regulation of steroid metabolic process	1.869e-05	7	94	FOXA2,LEP,STAR,BMP6,IGF2,AGTR1,NR5A1
GO: Biological Process	GO:0055025	positive regulation of cardiac muscle tissue development	1.92e-05	5	38	ERBB3,GATA4,NCAM1,CCNB1,CDK1
GO: Biological Process	GO:0006898	receptor-mediated endocytosis	1.952e-05	12	311	SPARC,NTF3,CXCL16,ITGB2,MSR1,ADM,CD14,HP,LRP1,CCL19,CCL21,CXCR2
GO: Biological Process	GO:0002822	regulation of adaptive immune response based on somatic recombination of immune receptors built from immunoglobulin superfamily domains	2.015e-05	8	131	IL10,DPP4,HLX,NLRP3,TNFSF13B,CD40,C3,CCL19
GO: Biological Process	GO:1903827	regulation of cellular protein localization	2.031e-05	17	598	IL10,SFRP2,AGR2,GAS6,POU5F1,LEP,NLRP3,CCNB1,PTN,BMP6,PEMT,BRCA1,CCL2,CDK1,CCL19,CDH1,DCLK1
GO: Biological Process	GO:0031348	negative regulation of defense response	2.101e-05	9	172	IL10,HTRA1,PPARG,PTGER4,PTGIS,NLRP3,SLIT2,IGF2,CCR1
GO: Biological Process	GO:0048675	axon extension	2.13e-05	8	132	FN1,BDNF,NRP2,SLIT2,SLIT3,NGF,DCLK1,CXCL12
GO: Biological Process	GO:0010660	regulation of muscle cell apoptotic process	2.21e-05	6	65	SFRP2,HMGCR,HMOX1,EDN1,AGTR1,CXCR2
GO: Biological Process	GO:0036295	cellular response to increased oxygen levels	2.245e-05	3	7	PPARG,FAS,DNMT3B
GO: Biological Process	GO:0071455	cellular response to hyperoxia	2.245e-05	3	7	PPARG,FAS,DNMT3B
GO: Biological Process	GO:0003002	regionalization	2.344e-05	13	370	HNF1B,SFRP2,SOX17,GATA4,POU5F1,FOXA2,EDN1,NRP2,HOXA9,HOXA10,HOXA11,PAX8,EMX2
GO: Biological Process	GO:0009914	hormone transport	2.344e-05	13	370	HNF1B,INHBA,HMGCR,PPARG,RUNX1,FOXA2,PTGER4,LEP,EDN1,ADM,BMP6,PAX8,AGTR1
GO: Biological Process	GO:0010632	regulation of epithelial cell migration	2.409e-05	9	175	SPARC,DCN,EDN1,NRP2,SLIT2,MET,THBS1,FOXP1,MMP9
GO: Biological Process	GO:0071385	cellular response to glucocorticoid stimulus	2.414e-05	6	66	SGK1,EDN1,STAR,AGTR1,CCL2,DNMT3B
GO: Biological Process	GO:0071285	cellular response to lithium ion	2.457e-05	4	20	CEBPA,PPARG,FAS,CDH1
GO: Biological Process	GO:0050731	positive regulation of peptidyl-tyrosine phosphorylation	2.636e-05	9	177	ERBB3,NTF3,ICAM1,GAS6,PTGER4,LEP,IGF2,CSF1R,CD40
GO: Biological Process	GO:0090316	positive regulation of intracellular protein transport	2.661e-05	11	270	SFRP2,GAS6,POU5F1,LEP,BMP6,PEMT,BRCA1,CCL2,CDK1,CCL19,CDH1
GO: Biological Process	GO:0048588	developmental cell growth	2.663e-05	10	222	LPAR3,FN1,GATA4,BDNF,NRP2,SLIT2,SLIT3,NGF,DCLK1,CXCL12
GO: Biological Process	GO:0043086	negative regulation of catalytic activity	2.741e-05	21	877	SFRP2,CEBPA,GAS6,HMGCR,PPARG,FOXA2,DCN,BGN,CCNB1,CRYAB,PTN,SLIT2,THBS1,TIMP1,TIMP2,HP,UCHL1,NGF,C3,CDK1,MMP9
GO: Biological Process	GO:0007249	I-kappaB kinase/NF-kappaB signaling	2.752e-05	11	271	IL10,PIM2,ESR1,CASP1,HMOX1,NLRP3,S100A4,CD14,CD40,CCL19,CCL21
GO: Biological Process	GO:0048662	negative regulation of smooth muscle cell proliferation	2.806e-05	5	41	ANG,ESR1,HMOX1,PPARG,AIF1
GO: Biological Process	GO:0001825	blastocyst formation	2.806e-05	5	41	HNF1B,SOX17,POU5F1,TFAP2C,CDH1
GO: Biological Process	GO:0050866	negative regulation of cell activation	2.88e-05	9	179	IL10,PDGFA,INHBA,LILRB2,VTCN1,HLX,HMOX1,FAS,IHH
GO: Biological Process	GO:1900182	positive regulation of protein localization to nucleus	2.936e-05	8	138	SFRP2,POU5F1,LEP,BMP6,BRCA1,CDK1,CCL19,CDH1
GO: Biological Process	GO:0051129	negative regulation of cellular component organization	2.952e-05	18	680	DPP4,SFRP2,SGK1,ESR1,ID1,STMN1,FOXA2,PTGER4,CCNB1,PTN,SLIT2,FBLN1,THBS1,BRCA1,CLU,LRP1,CCL21,DNMT3B
GO: Biological Process	GO:0060045	positive regulation of cardiac muscle cell proliferation	3.014e-05	4	21	GATA4,NCAM1,CCNB1,CDK1
GO: Biological Process	GO:0036120	cellular response to platelet-derived growth factor stimulus	3.014e-05	4	21	FN1,CCNA2,PTN,CCL2
GO: Biological Process	GO:0001710	mesodermal cell fate commitment	3.014e-05	4	21	SFRP2,SOX17,POU5F1,HOXA11
GO: Biological Process	GO:0044321	response to leptin	3.014e-05	4	21	LEP,EDN1,STAR,CCNA2
GO: Biological Process	GO:0048562	embryonic organ morphogenesis	3.1e-05	12	326	HNF1B,TCF21,GATA2,SOX17,GATA4,HLX,EDN1,HOXA11,PAX8,DLX5,STRA6,IHH
GO: Biological Process	GO:0030100	regulation of endocytosis	3.102e-05	10	226	NTF3,GAS6,GATA2,PPARG,CD14,CCL2,C2,C3,CCL19,CCL21
GO: Biological Process	GO:0080135	regulation of cellular response to stress	3.311e-05	19	752	SFRP2,PIM2,AGR2,HMGCR,HMOX1,DCN,LEP,EDN1,CRYAB,MET,BRCA1,CLU,HP,UCHL1,PLCB1,CCL19,CCL21,MUC1,CXCL12
GO: Biological Process	GO:0071384	cellular response to corticosteroid stimulus	3.384e-05	6	70	SGK1,EDN1,STAR,AGTR1,CCL2,DNMT3B
GO: Biological Process	GO:0002274	myeloid leukocyte activation	3.426e-05	9	183	IL10,GATA2,CASP1,HMOX1,THBS1,CLU,AIF1,FOXP1,CXCR2
GO: Biological Process	GO:0031098	stress-activated protein kinase signaling cascade	3.476e-05	11	278	SFRP2,HMGCR,PTGER4,LEP,EDN1,CRYAB,MET,PLCB1,CCL19,CCL21,AKR1B1
GO: Biological Process	GO:0072678	T cell migration	3.554e-05	5	43	CXCL16,AIF1,CCL2,CCL21,CXCL12
GO: Biological Process	GO:0071548	response to dexamethasone	3.554e-05	5	43	EDN1,STAR,AGTR1,CCL2,DNMT3B
GO: Biological Process	GO:0010656	negative regulation of muscle cell apoptotic process	3.554e-05	5	43	SFRP2,HMGCR,HMOX1,EDN1,AGTR1
GO: Biological Process	GO:0070099	regulation of chemokine-mediated signaling pathway	3.57e-05	3	8	EDN1,SLIT2,SLIT3
GO: Biological Process	GO:0044598	doxorubicin metabolic process	3.57e-05	3	8	AKR1C1,AKR1C2,AKR1B1
GO: Biological Process	GO:0002604	regulation of dendritic cell antigen processing and presentation	3.57e-05	3	8	THBS1,CCL19,CCL21
GO: Biological Process	GO:2000427	positive regulation of apoptotic cell clearance	3.57e-05	3	8	CCL2,C2,C3
GO: Biological Process	GO:0044597	daunorubicin metabolic process	3.57e-05	3	8	AKR1C1,AKR1C2,AKR1B1
GO: Biological Process	GO:1903707	negative regulation of hemopoiesis	3.603e-05	8	142	INHBA,GATA2,HLX,RUNX1,MEIS1,HOXA9,IHH,CCL21
GO: Biological Process	GO:0097190	apoptotic signaling pathway	3.618e-05	17	626	ERBB3,SFRP2,INHBA,ICAM1,DAPK1,HMOX1,FAS,PTGIS,THBS1,BRCA1,CD14,CLU,CD40,NGF,MMP9,MUC1,CXCL12
GO: Biological Process	GO:0050901	leukocyte tethering or rolling	3.659e-05	4	22	LEP,CCL21,CXCL12,VCAM1
GO: Biological Process	GO:0036119	response to platelet-derived growth factor	3.659e-05	4	22	FN1,CCNA2,PTN,CCL2
GO: Biological Process	GO:0007567	parturition	3.659e-05	4	22	PTGER4,EDN1,CCL2,RXFP1
GO: Biological Process	GO:0014910	regulation of smooth muscle cell migration	3.67e-05	6	71	PDGFA,PTGER4,PGR,SLIT2,LRP1,AIF1
GO: Biological Process	GO:0010595	positive regulation of endothelial cell migration	3.67e-05	6	71	SPARC,EDN1,NRP2,MET,THBS1,FOXP1
GO: Biological Process	GO:0021885	forebrain cell migration	3.67e-05	6	71	ARX,NRP2,SLIT2,SLIT3,EMX2,CXCL12
GO: Biological Process	GO:0010657	muscle cell apoptotic process	3.67e-05	6	71	SFRP2,HMGCR,HMOX1,EDN1,AGTR1,CXCR2
GO: Biological Process	GO:0001938	positive regulation of endothelial cell proliferation	3.67e-05	6	71	ANG,NRP2,BMP6,CCL2,CCL11,CXCL12
GO: Biological Process	GO:0002819	regulation of adaptive immune response	3.789e-05	8	143	IL10,DPP4,HLX,NLRP3,TNFSF13B,CD40,C3,CCL19
GO: Biological Process	GO:0071456	cellular response to hypoxia	3.789e-05	8	143	ICAM1,HMOX1,FAS,PTGIS,EDN1,CCNA2,CCNB1,PTN
GO: Biological Process	GO:0001657	ureteric bud development	3.836e-05	7	105	HNF1B,TCF21,BDNF,HOXA11,SLIT2,PAX8,AGTR1
GO: Biological Process	GO:0043406	positive regulation of MAP kinase activity	3.875e-05	10	232	LPAR3,PDGFA,NTF3,ITGA1,EDN1,MET,THBS1,CD40,CDK1,CCL19
GO: Biological Process	GO:0032760	positive regulation of tumor necrosis factor production	3.975e-05	6	72	LEP,THBS1,CD14,CLU,CCL2,CCL19
GO: Biological Process	GO:0031330	negative regulation of cellular catabolic process	4.058e-05	9	187	IL10,GATA4,HMOX1,LEP,CCNB1,MET,TIMP1,TIMP2,HP
GO: Biological Process	GO:0072163	mesonephric epithelium development	4.077e-05	7	106	HNF1B,TCF21,BDNF,HOXA11,SLIT2,PAX8,AGTR1
GO: Biological Process	GO:0072164	mesonephric tubule development	4.077e-05	7	106	HNF1B,TCF21,BDNF,HOXA11,SLIT2,PAX8,AGTR1
GO: Biological Process	GO:0034504	protein localization to nucleus	4.15e-05	13	391	IL10,SFRP2,GAS6,POU5F1,LEP,NLRP3,BMP6,BRCA1,NR5A1,CDK1,CCL19,CDH1,DCLK1
GO: Biological Process	GO:0007519	skeletal muscle tissue development	4.23e-05	9	188	MSC,TCF21,SOX17,GATA4,HLX,HMGCR,DCN,MET,CSF1R
GO: Biological Process	GO:0002366	leukocyte activation involved in immune response	4.319e-05	10	235	IL10,ICAM1,GATA2,HLX,HMOX1,PTGER4,NLRP3,CD40,FOXP1,CCL19
GO: Biological Process	GO:0042542	response to hydrogen peroxide	4.394e-05	8	146	HMOX1,FAS,STAR,CRYAB,MET,HP,CDK1,AKR1B1
GO: Biological Process	GO:0016485	protein processing	4.403e-05	12	338	GAS6,CASP1,PPARG,FAS,NLRP3,THBS1,NGF,C2,C3,MME,IHH,CDH1
GO: Biological Process	GO:2000351	regulation of endothelial cell apoptotic process	4.448e-05	5	45	IL10,ICAM1,GAS6,THBS1,CD40
GO: Biological Process	GO:1901615	organic hydroxy compound metabolic process	4.46e-05	16	573	CEBPA,HMGCR,AKR1C1,LEP,PTH1R,STAR,BMP6,LIPC,PEMT,PAX8,AGTR1,LRP1,PLCB1,PLA2G2A,AKR1B1,CDH3
GO: Biological Process	GO:0002263	cell activation involved in immune response	4.639e-05	10	237	IL10,ICAM1,GATA2,HLX,HMOX1,PTGER4,NLRP3,CD40,FOXP1,CCL19
GO: Biological Process	GO:1903557	positive regulation of tumor necrosis factor superfamily cytokine production	4.646e-05	6	74	LEP,THBS1,CD14,CLU,CCL2,CCL19
GO: Biological Process	GO:2000241	regulation of reproductive process	4.841e-05	8	148	INHBA,ESR1,RUNX1,PTGER4,B4GALT1,TIMP1,PLCB1,NR5A1
GO: Biological Process	GO:0072073	kidney epithelium development	4.841e-05	8	148	HNF1B,TCF21,BDNF,HOXA11,SLIT2,PAX8,AGTR1,CXCR2
GO: Biological Process	GO:0042446	hormone biosynthetic process	5.014e-05	6	75	STAR,ADM,BMP6,IGF2,HSD17B2,AKR1B1
GO: Biological Process	GO:1903038	negative regulation of leukocyte cell-cell adhesion	5.171e-05	7	110	IL10,LILRB2,VTCN1,HLX,IHH,CCL21,CXCL12
GO: Biological Process	GO:0010634	positive regulation of epithelial cell migration	5.171e-05	7	110	SPARC,EDN1,NRP2,MET,THBS1,FOXP1,MMP9
GO: Biological Process	GO:0001823	mesonephros development	5.171e-05	7	110	HNF1B,TCF21,BDNF,HOXA11,SLIT2,PAX8,AGTR1
GO: Biological Process	GO:0006700	C21-steroid hormone biosynthetic process	5.243e-05	4	24	STAR,ADM,BMP6,AKR1B1
GO: Biological Process	GO:0061756	leukocyte adhesion to vascular endothelial cell	5.243e-05	4	24	LEP,CCL21,CXCL12,VCAM1
GO: Biological Process	GO:0051302	regulation of cell division	5.261e-05	11	291	SFRP2,PDGFA,ESR1,SOX17,POU5F1,EDN1,CCNB1,PTN,MET,IGF2,PLCB1
GO: Biological Process	GO:0002468	dendritic cell antigen processing and presentation	5.32e-05	3	9	THBS1,CCL19,CCL21
GO: Biological Process	GO:0030638	polyketide metabolic process	5.32e-05	3	9	AKR1C1,AKR1C2,AKR1B1
GO: Biological Process	GO:0001714	endodermal cell fate specification	5.32e-05	3	9	HNF1B,SOX17,POU5F1
GO: Biological Process	GO:0030647	aminoglycoside antibiotic metabolic process	5.32e-05	3	9	AKR1C1,AKR1C2,AKR1B1
GO: Biological Process	GO:0060426	lung vasculature development	5.32e-05	3	9	TCF21,ID1,STRA6
GO: Biological Process	GO:0036294	cellular response to decreased oxygen levels	5.324e-05	8	150	ICAM1,HMOX1,FAS,PTGIS,EDN1,CCNA2,CCNB1,PTN
GO: Biological Process	GO:0043122	regulation of I-kappaB kinase/NF-kappaB signaling	5.341e-05	10	241	IL10,PIM2,ESR1,CASP1,HMOX1,NLRP3,S100A4,CD40,CCL19,CCL21
GO: Biological Process	GO:0072091	regulation of stem cell proliferation	5.478e-05	7	111	PDGFA,SOX17,BDNF,PTN,FBLN1,NGF,IHH
GO: Biological Process	GO:0030509	BMP signaling pathway	5.581e-05	8	151	HTRA1,SFRP2,GATA4,ID1,POU5F1,BMP6,DLX5,FST
GO: Biological Process	GO:0033157	regulation of intracellular protein transport	5.652e-05	13	403	IL10,SFRP2,GAS6,POU5F1,LEP,NLRP3,BMP6,PEMT,BRCA1,CCL2,CDK1,CCL19,CDH1
GO: Biological Process	GO:0007186	G protein-coupled receptor signaling pathway	5.793e-05	26	1294	AMHR2,LPAR3,SFRP2,LPAR4,ESR1,PPARG,PTGER4,AKR1C2,PTH1R,EDN1,BDNF,ADM,CXCR6,PAX8,AGTR1,LRP1,PLCB1,CCL2,C3,CCR1,CCL11,RXFP1,CCL19,CCL21,CXCL12,CXCR2
GO: Biological Process	GO:0014909	smooth muscle cell migration	5.819e-05	6	77	PDGFA,PTGER4,PGR,SLIT2,LRP1,AIF1
GO: Biological Process	GO:0008217	regulation of blood pressure	6.082e-05	9	197	SGK1,GAS6,HMOX1,PPARG,LEP,EDN1,AGTR1,MME,HSD11B2
GO: Biological Process	GO:0010623	programmed cell death involved in cell development	6.103e-05	5	48	HNF1B,BDNF,B4GALT1,CRYAB,PAX8
GO: Biological Process	GO:2001237	negative regulation of extrinsic apoptotic signaling pathway	6.139e-05	7	113	SFRP2,ICAM1,DAPK1,HMOX1,FAS,THBS1,BRCA1
GO: Biological Process	GO:0060216	definitive hemopoiesis	6.199e-05	4	25	GATA2,RUNX1,MEIS1,HOXA9
GO: Biological Process	GO:0032692	negative regulation of interleukin-1 production	6.199e-05	4	25	IL10,GAS6,PTGER4,NLRP3
GO: Biological Process	GO:0071379	cellular response to prostaglandin stimulus	6.199e-05	4	25	FN1,PPARG,PTGER4,AKR1C2
GO: Biological Process	GO:0002544	chronic inflammatory response	6.199e-05	4	25	IL10,THBS1,CCL11,VCAM1
GO: Biological Process	GO:0002577	regulation of antigen processing and presentation	6.199e-05	4	25	LILRB2,THBS1,CCL19,CCL21
GO: Biological Process	GO:0017038	protein import	6.329e-05	12	351	IL10,SFRP2,GAS6,POU5F1,LEP,NLRP3,BMP6,BRCA1,CLU,CDK1,CCL19,CDH1
GO: Biological Process	GO:0097191	extrinsic apoptotic signaling pathway	6.561e-05	10	247	ERBB3,SFRP2,INHBA,ICAM1,DAPK1,HMOX1,FAS,THBS1,BRCA1,NGF
GO: Biological Process	GO:0051091	positive regulation of DNA-binding transcription factor activity	6.561e-05	10	247	IL10,ESR1,ICAM1,PPARG,ITGB2,BDNF,NLRP3,CLU,CD40,NGF
GO: Biological Process	GO:0031344	regulation of cell projection organization	6.582e-05	17	657	LPAR3,SFRP2,FN1,SGK1,NTRK2,ICAM1,ID1,BDNF,PTN,SLIT2,MET,SLIT3,NGF,LRP1,CCL19,CCL21,CXCL12
GO: Biological Process	GO:0030522	intracellular receptor signaling pathway	6.712e-05	11	299	TCF21,ESR1,NTRK2,PPARG,PTGIS,LEP,BDNF,PGR,BRCA1,FOXP1,NR5A1
GO: Biological Process	GO:0072577	endothelial cell apoptotic process	6.749e-05	5	49	IL10,ICAM1,GAS6,THBS1,CD40
GO: Biological Process	GO:0046890	regulation of lipid biosynthetic process	7.023e-05	8	156	PDGFA,LEP,STAR,BMP6,IGF2,BRCA1,C3,NR5A1
GO: Biological Process	GO:0042692	muscle cell differentiation	7.069e-05	13	412	NTF3,CASP1,GATA4,HMGCR,EDN1,CCNB1,ADM,MET,IGF2,UCHL1,PLCB1,CDK1,CXCL12
GO: Biological Process	GO:0090023	positive regulation of neutrophil chemotaxis	7.276e-05	4	26	EDN1,CCL19,CCL21,CXCR2
GO: Biological Process	GO:0006606	protein import into nucleus	7.338e-05	11	302	IL10,SFRP2,GAS6,POU5F1,LEP,NLRP3,BMP6,BRCA1,CDK1,CCL19,CDH1
GO: Biological Process	GO:0046883	regulation of hormone secretion	7.338e-05	11	302	INHBA,HMGCR,PPARG,RUNX1,FOXA2,PTGER4,LEP,EDN1,BMP6,PAX8,AGTR1
GO: Biological Process	GO:0022408	negative regulation of cell-cell adhesion	7.346e-05	8	157	IL10,LILRB2,VTCN1,HLX,IHH,CCL21,CDH1,CXCL12
GO: Biological Process	GO:1990267	response to transition metal nanoparticle	7.346e-05	8	157	FN1,ICAM1,HMOX1,CCNB1,BMP6,LIPC,CDK1,VCAM1
GO: Biological Process	GO:0010212	response to ionizing radiation	7.346e-05	8	157	SFRP2,ICAM1,STAR,CRYAB,BRCA1,CCL2,VCAM1,DNMT3B
GO: Biological Process	GO:0031329	regulation of cellular catabolic process	7.357e-05	17	663	IL10,CEBPA,PIM2,CASP1,GATA4,DAPK1,HMOX1,DCN,LEP,CCNB1,MET,TIMP1,TIMP2,CLU,HP,UCHL1,CDK1
GO: Biological Process	GO:0032570	response to progesterone	7.446e-05	5	50	PTGER4,PTN,THBS1,CCL2,C3
GO: Biological Process	GO:0042093	T-helper cell differentiation	7.446e-05	5	50	HLX,PTGER4,NLRP3,FOXP1,CCL19
GO: Biological Process	GO:0021800	cerebral cortex tangential migration	7.551e-05	3	10	ARX,NRP2,SLIT2
GO: Biological Process	GO:0022028	tangential migration from the subventricular zone to the olfactory bulb	7.551e-05	3	10	ARX,SLIT2,SLIT3
GO: Biological Process	GO:0060137	maternal process involved in parturition	7.551e-05	3	10	PTGER4,EDN1,CCL2
GO: Biological Process	GO:0048863	stem cell differentiation	7.558e-05	11	303	HNF1B,SFRP2,TCF21,SOX17,GATA4,POU5F1,FOXA2,EDN1,NRP2,S100A4,PAX8
GO: Biological Process	GO:1904237	positive regulation of substrate-dependent cell migration, cell attachment to substrate	7.681e-05	2	2	FN1,FBLN1
GO: Biological Process	GO:0071373	cellular response to luteinizing hormone stimulus	7.681e-05	2	2	STAR,CCNA2
GO: Biological Process	GO:1904235	regulation of substrate-dependent cell migration, cell attachment to substrate	7.681e-05	2	2	FN1,FBLN1
GO: Biological Process	GO:0007010	cytoskeleton organization	7.755e-05	24	1164	ANG,PDGFA,NTF3,SGK1,ICAM1,ID1,STMN1,PTGER4,EDN1,CCNB1,CRYAB,SLIT2,GDA,CSF1R,BRCA1,LRP1,AIF1,CCL2,CCL11,CDK1,TAGLN,CCL21,CNN1,CXCL12
GO: Biological Process	GO:0050878	regulation of body fluid levels	7.923e-05	15	538	PDGFA,AGR2,GAS6,GATA2,GATA4,FOXA2,PTGER4,EDN1,FBLN1,THBS1,CD40,C3,HSD11B2,CDH1,PRLR
GO: Biological Process	GO:0002695	negative regulation of leukocyte activation	8.029e-05	8	159	IL10,INHBA,LILRB2,VTCN1,HLX,HMOX1,FAS,IHH
GO: Biological Process	GO:0031295	T cell costimulation	8.29e-05	6	82	DPP4,HLA-DPB1,HLA-DRA,TNFSF13B,CCL19,CCL21
GO: Biological Process	GO:0060008	Sertoli cell differentiation	8.484e-05	4	27	TCF21,ESR1,ICAM1,GATA4
GO: Biological Process	GO:1902230	negative regulation of intrinsic apoptotic signaling pathway in response to DNA damage	8.484e-05	4	27	SFRP2,CLU,MUC1,CXCL12
GO: Biological Process	GO:0035929	steroid hormone secretion	8.484e-05	4	27	INHBA,RUNX1,BMP6,AGTR1
GO: Biological Process	GO:0032386	regulation of intracellular transport	8.514e-05	17	671	IL10,SFRP2,GAS6,GATA2,POU5F1,HMOX1,LEP,NLRP3,CRYAB,BMP6,PEMT,BRCA1,NGF,CCL2,CDK1,CCL19,CDH1
GO: Biological Process	GO:0042180	cellular ketone metabolic process	8.833e-05	10	256	HMGCR,PPARG,AKR1C1,AKR1C2,STAR,ADM,BMP6,BRCA1,PAX8,AKR1B1
GO: Biological Process	GO:0071260	cellular response to mechanical stimulus	8.872e-05	6	83	CASP1,FAS,PTGER4,BMP6,IGF2,CD40
GO: Biological Process	GO:0021536	diencephalon development	8.872e-05	6	83	ARX,GATA2,NCAM1,NRP2,PTN,CDH1
GO: Biological Process	GO:0031294	lymphocyte costimulation	8.872e-05	6	83	DPP4,HLA-DPB1,HLA-DRA,TNFSF13B,CCL19,CCL21
GO: Biological Process	GO:0048661	positive regulation of smooth muscle cell proliferation	8.872e-05	6	83	HMGCR,HMOX1,EDN1,AIF1,FOXP1,AKR1B1
GO: Biological Process	GO:0002294	CD4-positive, alpha-beta T cell differentiation involved in immune response	9.006e-05	5	52	HLX,PTGER4,NLRP3,FOXP1,CCL19
GO: Biological Process	GO:0033627	cell adhesion mediated by integrin	9.006e-05	5	52	DPP4,SFRP2,ICAM1,CCL21,MUC1
GO: Biological Process	GO:0045619	regulation of lymphocyte differentiation	9.151e-05	8	162	INHBA,LILRB2,GAS6,HLX,FAS,NLRP3,CCL19,IHH
GO: Biological Process	GO:0051604	protein maturation	9.417e-05	12	366	GAS6,CASP1,PPARG,FAS,NLRP3,THBS1,NGF,C2,C3,MME,IHH,CDH1
GO: Biological Process	GO:0045861	negative regulation of proteolysis	9.417e-05	12	366	IL10,SFRP2,GAS6,CCNB1,CRYAB,THBS1,TIMP1,TIMP2,NGF,C3,MMP9,CDH1
GO: Biological Process	GO:0031346	positive regulation of cell projection organization	9.663e-05	12	367	LPAR3,FN1,SGK1,NTRK2,BDNF,PTN,SLIT2,MET,NGF,CCL19,CCL21,CXCL12
GO: Biological Process	GO:0044241	lipid digestion	9.83e-05	4	28	ARX,AKR1C1,LEP,LIPC
GO: Biological Process	GO:0050927	positive regulation of positive chemotaxis	9.83e-05	4	28	IL16,NTF3,CCL21,CXCL12
GO: Biological Process	GO:0010743	regulation of macrophage derived foam cell differentiation	9.83e-05	4	28	PPARG,MSR1,AGTR1,PLA2G2A
GO: Biological Process	GO:0060444	branching involved in mammary gland duct morphogenesis	9.83e-05	4	28	ESR1,TFAP2C,PGR,CCL11
GO: Biological Process	GO:0002293	alpha-beta T cell differentiation involved in immune response	9.874e-05	5	53	HLX,PTGER4,NLRP3,FOXP1,CCL19
GO: Biological Process	GO:0048839	inner ear development	9.931e-05	9	210	SPARC,CEBPA,PDGFA,GATA2,BDNF,CCNA2,PAX8,DLX5,CDH1
GO: Biological Process	GO:0002824	positive regulation of adaptive immune response based on somatic recombination of immune receptors built from immunoglobulin superfamily domains	0.0001013	6	85	HLX,NLRP3,TNFSF13B,CD40,C3,CCL19
GO: Biological Process	GO:0021891	olfactory bulb interneuron development	0.0001032	3	11	ARX,SLIT2,SLIT3
GO: Biological Process	GO:0050711	negative regulation of interleukin-1 secretion	0.0001032	3	11	GAS6,PTGER4,NLRP3
GO: Biological Process	GO:0048672	positive regulation of collateral sprouting	0.0001032	3	11	LPAR3,BDNF,NGF
GO: Biological Process	GO:0034374	low-density lipoprotein particle remodeling	0.0001032	3	11	LIPC,AGTR1,PLA2G2A
GO: Biological Process	GO:0060693	regulation of branching involved in salivary gland morphogenesis	0.0001032	3	11	PDGFA,MET,CDH1
GO: Biological Process	GO:0032429	regulation of phospholipase A2 activity	0.0001032	3	11	ANG,AGTR1,LRP1
GO: Biological Process	GO:2000425	regulation of apoptotic cell clearance	0.0001032	3	11	CCL2,C2,C3
GO: Biological Process	GO:0043112	receptor metabolic process	0.000104	8	165	IL10,NTF3,PPARG,ITGB2,EDN1,ADM,AGTR1,CXCR2
GO: Biological Process	GO:0002285	lymphocyte activation involved in immune response	0.000104	8	165	IL10,ICAM1,HLX,PTGER4,NLRP3,CD40,FOXP1,CCL19
GO: Biological Process	GO:0045995	regulation of embryonic development	0.000105	7	123	HNF1B,SFRP2,GATA2,SOX17,FOXA2,PLCB1,CDK1
GO: Biological Process	GO:0050709	negative regulation of protein secretion	0.000105	7	123	IL10,FN1,GAS6,HMGCR,PTGER4,NLRP3,FBLN1
GO: Biological Process	GO:0035094	response to nicotine	0.0001081	5	54	HMOX1,EDN1,STAR,IGF2,VCAM1
GO: Biological Process	GO:0002287	alpha-beta T cell activation involved in immune response	0.0001081	5	54	HLX,PTGER4,NLRP3,FOXP1,CCL19
GO: Biological Process	GO:0050764	regulation of phagocytosis	0.0001082	6	86	GAS6,GATA2,PPARG,CCL2,C2,C3
GO: Biological Process	GO:0002761	regulation of myeloid leukocyte differentiation	0.0001104	7	124	INHBA,GATA2,RUNX1,CSF1R,KLF10,FOXP1,CCR1
GO: Biological Process	GO:0010975	regulation of neuron projection development	0.0001116	14	492	LPAR3,SFRP2,FN1,SGK1,NTRK2,ID1,BDNF,PTN,SLIT2,MET,SLIT3,NGF,LRP1,CXCL12
GO: Biological Process	GO:1990138	neuron projection extension	0.0001131	8	167	FN1,BDNF,NRP2,SLIT2,SLIT3,NGF,DCLK1,CXCL12
GO: Biological Process	GO:0099536	synaptic signaling	0.0001132	17	687	LPAR3,NTF3,NTRK2,NCAM1,DAPK1,PTGER4,EDN1,STAR,BDNF,PTN,MET,NGF,PLCB1,CCL2,MMP9,SYTL1,SNCG
GO: Biological Process	GO:1901661	quinone metabolic process	0.0001133	4	29	HMGCR,AKR1C1,AKR1C2,AKR1B1
GO: Biological Process	GO:0071514	genetic imprinting	0.0001133	4	29	DIRAS3,IGF2,BRCA1,DNMT3B
GO: Biological Process	GO:0071624	positive regulation of granulocyte chemotaxis	0.0001133	4	29	EDN1,CCL19,CCL21,CXCR2
GO: Biological Process	GO:0050926	regulation of positive chemotaxis	0.0001133	4	29	IL16,NTF3,CCL21,CXCL12
GO: Biological Process	GO:0018105	peptidyl-serine phosphorylation	0.0001138	10	264	SFRP2,NTF3,SGK1,NTRK2,GAS6,BDNF,CCNB1,MET,CDK1,DCLK1
GO: Biological Process	GO:0060485	mesenchyme development	0.0001138	10	264	BNC2,ERBB3,SFRP2,TCF21,GATA4,FOXA2,EDN1,NRP2,S100A4,THBS1
GO: Biological Process	GO:0032609	interferon-gamma production	0.0001161	7	125	IL10,INHBA,HLA-DPB1,GAS6,VTCN1,RUNX1,CD14
GO: Biological Process	GO:0003014	renal system process	0.0001161	7	125	SGK1,GAS6,FAS,PTGER4,EDN1,AGTR1,HSD11B2
GO: Biological Process	GO:0007613	memory	0.0001161	7	125	SGK1,NTRK2,CASP1,IGF2,FEN1,NGF,PLCB1
GO: Biological Process	GO:0044087	regulation of cellular component biogenesis	0.0001208	19	829	HNF1B,SGK1,NTRK2,ICAM1,ID1,NCAM1,STMN1,FAS,PTGER4,EDN1,BDNF,SLIT2,GDA,THBS1,BRCA1,CLU,CCL11,CCL19,CCL21
GO: Biological Process	GO:0032868	response to insulin	0.0001211	10	266	IL10,SGK1,PPARG,LEP,STAR,ADM,IGF2,PLCB1,CCL2,HSD11B2
GO: Biological Process	GO:2000181	negative regulation of blood vessel morphogenesis	0.0001229	6	88	SPARC,DCN,PTGER4,PTN,THBS1,CCL2
GO: Biological Process	GO:0051170	import into nucleus	0.0001259	11	321	IL10,SFRP2,GAS6,POU5F1,LEP,NLRP3,BMP6,BRCA1,CDK1,CCL19,CDH1
GO: Biological Process	GO:0030307	positive regulation of cell growth	0.0001279	8	170	LPAR3,SFRP2,FN1,SGK1,CXCL16,BDNF,NGF,CXCL12
GO: Biological Process	GO:0055023	positive regulation of cardiac muscle tissue growth	0.0001298	4	30	GATA4,NCAM1,CCNB1,CDK1
GO: Biological Process	GO:0010226	response to lithium ion	0.0001298	4	30	CEBPA,PPARG,FAS,CDH1
GO: Biological Process	GO:0060561	apoptotic process involved in morphogenesis	0.0001298	4	30	HNF1B,B4GALT1,CRYAB,PAX8
GO: Biological Process	GO:0007292	female gamete generation	0.0001347	7	128	ANG,INHBA,LEP,PGR,CCNB1,PLCB1,IHH
GO: Biological Process	GO:0071375	cellular response to peptide hormone stimulus	0.0001366	11	324	SGK1,PPARG,LEP,EDN1,STAR,CCNA2,IGF2,AGTR1,PLCB1,CCL2,PRLR
GO: Biological Process	GO:0071372	cellular response to follicle-stimulating hormone stimulus	0.0001367	3	12	INHBA,GATA4,STAR
GO: Biological Process	GO:1902337	regulation of apoptotic process involved in morphogenesis	0.0001367	3	12	HNF1B,B4GALT1,PAX8
GO: Biological Process	GO:0071281	cellular response to iron ion	0.0001367	3	12	HMOX1,CCNB1,BMP6
GO: Biological Process	GO:0001824	blastocyst development	0.0001392	6	90	HNF1B,SOX17,SALL4,POU5F1,TFAP2C,CDH1
GO: Biological Process	GO:0044060	regulation of endocrine process	0.0001401	5	57	INHBA,RUNX1,LEP,BMP6,AGTR1
GO: Biological Process	GO:0003158	endothelium development	0.0001414	7	129	ICAM1,SOX17,ID1,PTN,MET,BMP6,FOXP1
GO: Biological Process	GO:2001236	regulation of extrinsic apoptotic signaling pathway	0.0001444	8	173	SFRP2,INHBA,ICAM1,DAPK1,HMOX1,FAS,THBS1,BRCA1
GO: Biological Process	GO:0051403	stress-activated MAPK cascade	0.0001453	10	272	SFRP2,HMGCR,PTGER4,LEP,EDN1,CRYAB,MET,PLCB1,CCL19,CCL21
GO: Biological Process	GO:0050880	regulation of blood vessel size	0.0001563	8	175	ICAM1,HMGCR,ITGA1,HMOX1,LEP,EDN1,ADM,AGTR1
GO: Biological Process	GO:0021543	pallium development	0.0001563	8	175	NTRK2,ARX,TFAP2C,NRP2,SLIT2,LRP1,PLCB1,EMX2
GO: Biological Process	GO:0001649	osteoblast differentiation	0.0001564	9	223	SFRP2,CEBPA,ESR1,ID1,PTGER4,PTH1R,BMP6,DLX5,IHH
GO: Biological Process	GO:0046620	regulation of organ growth	0.0001571	6	92	ARX,GATA4,HLX,NCAM1,CCNB1,CDK1
GO: Biological Process	GO:0031016	pancreas development	0.0001571	6	92	HNF1B,FOXA2,BMP6,IGF2,CLU,IHH
GO: Biological Process	GO:0002821	positive regulation of adaptive immune response	0.0001571	6	92	HLX,NLRP3,TNFSF13B,CD40,C3,CCL19
GO: Biological Process	GO:0009894	regulation of catabolic process	0.0001613	18	777	IL10,CEBPA,PIM2,SOX17,CASP1,GATA4,DAPK1,HMOX1,DCN,LEP,CCNB1,MET,TIMP1,TIMP2,CLU,HP,UCHL1,CDK1
GO: Biological Process	GO:0009952	anterior/posterior pattern specification	0.0001618	9	224	HNF1B,SFRP2,SOX17,GATA4,FOXA2,HOXA9,HOXA10,HOXA11,EMX2
GO: Biological Process	GO:0035150	regulation of tube size	0.0001625	8	176	ICAM1,HMGCR,ITGA1,HMOX1,LEP,EDN1,ADM,AGTR1
GO: Biological Process	GO:0045931	positive regulation of mitotic cell cycle	0.0001631	7	132	EDN1,CCNB1,MET,IGF2,PLCB1,AIF1,CDK1
GO: Biological Process	GO:0002706	regulation of lymphocyte mediated immunity	0.0001631	7	132	IL10,DPP4,LEP,NLRP3,IGF2,CD40,C3
GO: Biological Process	GO:0097006	regulation of plasma lipoprotein particle levels	0.0001651	5	59	HMOX1,MSR1,LIPC,AGTR1,PLA2G2A
GO: Biological Process	GO:0050918	positive chemotaxis	0.0001651	5	59	IL16,NTF3,MET,CCL21,CXCL12
GO: Biological Process	GO:0010742	macrophage derived foam cell differentiation	0.000168	4	32	PPARG,MSR1,AGTR1,PLA2G2A
GO: Biological Process	GO:0010453	regulation of cell fate commitment	0.000168	4	32	HNF1B,SFRP2,SOX17,POU5F1
GO: Biological Process	GO:0008209	androgen metabolic process	0.000168	4	32	ESR1,STAR,ADM,HSD17B2
GO: Biological Process	GO:0070741	response to interleukin-6	0.000168	4	32	CHI3L1,FOXA2,PTGIS,CCL2
GO: Biological Process	GO:1904748	regulation of apoptotic process involved in development	0.0001765	3	13	HNF1B,B4GALT1,PAX8
GO: Biological Process	GO:2000194	regulation of female gonad development	0.0001765	3	13	RUNX1,PTGER4,NR5A1
GO: Biological Process	GO:0021843	substrate-independent telencephalic tangential interneuron migration	0.0001765	3	13	ARX,SLIT2,SLIT3
GO: Biological Process	GO:0021826	substrate-independent telencephalic tangential migration	0.0001765	3	13	ARX,SLIT2,SLIT3
GO: Biological Process	GO:0045638	negative regulation of myeloid cell differentiation	0.0001768	6	94	INHBA,GATA2,RUNX1,MEIS1,HOXA9,CCL21
GO: Biological Process	GO:0007200	phospholipase C-activating G protein-coupled receptor signaling pathway	0.0001768	6	94	LPAR3,ESR1,PTH1R,EDN1,AGTR1,CXCR2
GO: Biological Process	GO:1901343	negative regulation of vasculature development	0.0001768	6	94	SPARC,DCN,PTGER4,PTN,THBS1,CCL2
GO: Biological Process	GO:0060986	endocrine hormone secretion	0.0001789	5	60	INHBA,RUNX1,LEP,BMP6,AGTR1
GO: Biological Process	GO:0002292	T cell differentiation involved in immune response	0.0001789	5	60	HLX,PTGER4,NLRP3,FOXP1,CCL19
GO: Biological Process	GO:0033138	positive regulation of peptidyl-serine phosphorylation	0.0001874	6	95	SFRP2,NTF3,NTRK2,GAS6,BDNF,MET
GO: Biological Process	GO:0019233	sensory perception of pain	0.0001875	7	135	IL10,NCAM1,EDN1,FCGR3A,UCHL1,NGF,MME
GO: Biological Process	GO:0031669	cellular response to nutrient levels	0.0001895	8	180	ICAM1,GAS6,HMOX1,PPARG,FOXA2,LEP,PTN,KLF10
GO: Biological Process	GO:0050706	regulation of interleukin-1 beta secretion	0.0001899	4	33	CASP1,NLRP3,FOXP1,CCL19
GO: Biological Process	GO:0006929	substrate-dependent cell migration	0.0001899	4	33	FN1,NRP2,SLIT2,FBLN1
GO: Biological Process	GO:0010574	regulation of vascular endothelial growth factor production	0.0001899	4	33	GATA4,BRCA1,CCL2,C3
GO: Biological Process	GO:0090077	foam cell differentiation	0.0001899	4	33	PPARG,MSR1,AGTR1,PLA2G2A
GO: Biological Process	GO:0071295	cellular response to vitamin	0.0001899	4	33	GAS6,PPARG,LEP,PTN
GO: Biological Process	GO:0046631	alpha-beta T cell activation	0.0001962	7	136	HLX,PTGER4,NLRP3,FCGR3A,FOXP1,CCL19,IHH
GO: Biological Process	GO:0030518	intracellular steroid hormone receptor signaling pathway	0.0001962	7	136	TCF21,ESR1,NTRK2,BDNF,PGR,BRCA1,FOXP1
GO: Biological Process	GO:0051250	negative regulation of lymphocyte activation	0.0001962	7	136	IL10,INHBA,LILRB2,VTCN1,HLX,FAS,IHH
GO: Biological Process	GO:0032388	positive regulation of intracellular transport	0.0001963	12	396	SFRP2,GAS6,GATA2,POU5F1,LEP,BMP6,PEMT,BRCA1,CCL2,CDK1,CCL19,CDH1
GO: Biological Process	GO:0051726	regulation of cell cycle	0.0001966	21	1008	CEBPA,PIM2,INHBA,SGK1,ESR1,GAS6,IRF6,LEP,EDN1,DIRAS3,CCNA2,CCNB1,MET,THBS1,IGF2,BRCA1,TIMP2,PLCB1,AIF1,CDK1,MUC1
GO: Biological Process	GO:0048771	tissue remodeling	0.0001969	8	181	PTGER4,LEP,PTH1R,BGN,B4GALT1,CSF1R,IHH,MMP9
GO: Biological Process	GO:0051341	regulation of oxidoreductase activity	0.0001985	6	96	ESR1,LEP,EDN1,HP,AGTR1,CDH3
GO: Biological Process	GO:0043154	negative regulation of cysteine-type endopeptidase activity involved in apoptotic process	0.0001985	6	96	SFRP2,GAS6,CRYAB,THBS1,NGF,MMP9
GO: Biological Process	GO:0046632	alpha-beta T cell differentiation	0.0001985	6	96	HLX,PTGER4,NLRP3,FOXP1,CCL19,IHH
GO: Biological Process	GO:0019748	secondary metabolic process	0.000209	5	62	AKR1C1,AKR1C2,STAR,AKR1B1,CDH3
GO: Biological Process	GO:0002286	T cell activation involved in immune response	0.0002101	6	97	ICAM1,HLX,PTGER4,NLRP3,FOXP1,CCL19
GO: Biological Process	GO:0060043	regulation of cardiac muscle cell proliferation	0.0002137	4	34	GATA4,NCAM1,CCNB1,CDK1
GO: Biological Process	GO:0060421	positive regulation of heart growth	0.0002137	4	34	GATA4,NCAM1,CCNB1,CDK1
GO: Biological Process	GO:0043254	regulation of protein complex assembly	0.0002152	12	400	HNF1B,SGK1,ICAM1,NCAM1,STMN1,FAS,PTGER4,SLIT2,GDA,CLU,CCL11,CCL21
GO: Biological Process	GO:0010976	positive regulation of neuron projection development	0.000218	10	286	LPAR3,FN1,SGK1,NTRK2,BDNF,PTN,SLIT2,MET,NGF,CXCL12
GO: Biological Process	GO:0010810	regulation of cell-substrate adhesion	0.0002202	8	184	FN1,AGR2,SMOC2,EMILIN1,PTN,FBLN1,THBS1,CCL21
GO: Biological Process	GO:0030036	actin cytoskeleton organization	0.0002215	15	591	ANG,PDGFA,NTF3,ICAM1,ID1,PTGER4,EDN1,SLIT2,CSF1R,LRP1,AIF1,CCL11,CCL21,CNN1,CXCL12
GO: Biological Process	GO:0007501	mesodermal cell fate specification	0.0002232	3	14	SFRP2,SOX17,HOXA11
GO: Biological Process	GO:0001553	luteinization	0.0002232	3	14	INHBA,RUNX1,NR5A1
GO: Biological Process	GO:2000243	positive regulation of reproductive process	0.0002254	5	63	INHBA,RUNX1,PTGER4,PLCB1,NR5A1
GO: Biological Process	GO:0097026	dendritic cell dendrite assembly	0.0002271	2	3	CCL19,CCL21
GO: Biological Process	GO:0061364	apoptotic process involved in luteolysis	0.0002271	2	3	SLIT2,SLIT3
GO: Biological Process	GO:0034699	response to luteinizing hormone	0.0002271	2	3	STAR,CCNA2
GO: Biological Process	GO:2001201	regulation of transforming growth factor-beta secretion	0.0002271	2	3	FN1,FBLN1
GO: Biological Process	GO:0038044	transforming growth factor-beta secretion	0.0002271	2	3	FN1,FBLN1
GO: Biological Process	GO:2000547	regulation of dendritic cell dendrite assembly	0.0002271	2	3	CCL19,CCL21
GO: Biological Process	GO:0014707	branchiomeric skeletal muscle development	0.0002271	2	3	MSC,TCF21
GO: Biological Process	GO:0021834	chemorepulsion involved in embryonic olfactory bulb interneuron precursor migration	0.0002271	2	3	SLIT2,SLIT3
GO: Biological Process	GO:0071672	negative regulation of smooth muscle cell chemotaxis	0.0002271	2	3	SLIT2,AIF1
GO: Biological Process	GO:2001202	negative regulation of transforming growth factor-beta secretion	0.0002271	2	3	FN1,FBLN1
GO: Biological Process	GO:0002699	positive regulation of immune effector process	0.0002285	8	185	GATA2,HLX,HMOX1,NLRP3,CD40,CCL2,C3,CCL19
GO: Biological Process	GO:0050777	negative regulation of immune response	0.0002345	7	140	IL10,LILRB2,HLX,HMOX1,PPARG,IGF2,CCR1
GO: Biological Process	GO:2000117	negative regulation of cysteine-type endopeptidase activity	0.0002348	6	99	SFRP2,GAS6,CRYAB,THBS1,NGF,MMP9
GO: Biological Process	GO:0001942	hair follicle development	0.0002348	6	99	PDGFA,INHBA,RUNX1,TFAP2C,FST,CDH3
GO: Biological Process	GO:0022405	hair cycle process	0.0002348	6	99	PDGFA,INHBA,RUNX1,TFAP2C,FST,CDH3
GO: Biological Process	GO:0022404	molting cycle process	0.0002348	6	99	PDGFA,INHBA,RUNX1,TFAP2C,FST,CDH3
GO: Biological Process	GO:0010573	vascular endothelial growth factor production	0.0002397	4	35	GATA4,BRCA1,CCL2,C3
GO: Biological Process	GO:0003401	axis elongation	0.0002397	4	35	HNF1B,SFRP2,ESR1,TFAP2C
GO: Biological Process	GO:0001658	branching involved in ureteric bud morphogenesis	0.0002428	5	64	HNF1B,TCF21,HOXA11,PAX8,AGTR1
GO: Biological Process	GO:0009895	negative regulation of catabolic process	0.0002464	9	237	IL10,GATA4,HMOX1,LEP,CCNB1,MET,TIMP1,TIMP2,HP
GO: Biological Process	GO:0045621	positive regulation of lymphocyte differentiation	0.000248	6	100	LILRB2,GAS6,HLX,NLRP3,CCL19,IHH
GO: Biological Process	GO:0050770	regulation of axonogenesis	0.0002548	8	188	LPAR3,FN1,NTRK2,BDNF,SLIT2,SLIT3,NGF,CXCL12
GO: Biological Process	GO:0097164	ammonium ion metabolic process	0.0002548	8	188	AKR1C1,AKR1C2,LIPC,PEMT,AGTR1,PLA2G2A,AKR1B1,DNMT3B
GO: Biological Process	GO:0010563	negative regulation of phosphorus metabolic process	0.0002557	15	599	SFRP2,CEBPA,PDGFA,INHBA,NTF3,HMGCR,FOXA2,DCN,EDN1,BGN,CCNB1,SLIT2,MET,FBLN1,UCHL1
GO: Biological Process	GO:0045936	negative regulation of phosphate metabolic process	0.0002557	15	599	SFRP2,CEBPA,PDGFA,INHBA,NTF3,HMGCR,FOXA2,DCN,EDN1,BGN,CCNB1,SLIT2,MET,FBLN1,UCHL1
GO: Biological Process	GO:0007338	single fertilization	0.0002558	7	142	SPA17,B4GALT1,HOXA9,HOXA10,HOXA11,PLCB1,CDK1
GO: Biological Process	GO:0031214	biomineral tissue development	0.0002558	7	142	GAS6,LEP,PTH1R,PTN,BMP6,KLF10,CCR1
GO: Biological Process	GO:0006066	alcohol metabolic process	0.0002579	12	408	CEBPA,HMGCR,LEP,PTH1R,STAR,BMP6,LIPC,PEMT,LRP1,PLCB1,PLA2G2A,AKR1B1
GO: Biological Process	GO:0050810	regulation of steroid biosynthetic process	0.0002612	5	65	LEP,STAR,BMP6,IGF2,NR5A1
GO: Biological Process	GO:0055024	regulation of cardiac muscle tissue development	0.0002612	5	65	ERBB3,GATA4,NCAM1,CCNB1,CDK1
GO: Biological Process	GO:0098773	skin epidermis development	0.0002618	6	101	PDGFA,INHBA,RUNX1,TFAP2C,FST,CDH3
GO: Biological Process	GO:2001233	regulation of apoptotic signaling pathway	0.0002637	12	409	SFRP2,INHBA,ICAM1,DAPK1,HMOX1,FAS,THBS1,BRCA1,CLU,MMP9,MUC1,CXCL12
GO: Biological Process	GO:0035113	embryonic appendage morphogenesis	0.000267	7	143	SFRP2,SALL4,HOXA9,HOXA10,HOXA11,DLX5,IHH
GO: Biological Process	GO:0030326	embryonic limb morphogenesis	0.000267	7	143	SFRP2,SALL4,HOXA9,HOXA10,HOXA11,DLX5,IHH
GO: Biological Process	GO:0071312	cellular response to alkaloid	0.0002678	4	36	ICAM1,STAR,CCNA2,AIF1
GO: Biological Process	GO:0042326	negative regulation of phosphorylation	0.0002758	13	473	SFRP2,CEBPA,INHBA,NTF3,HMGCR,FOXA2,DCN,BGN,CCNB1,SLIT2,MET,FBLN1,UCHL1
GO: Biological Process	GO:0010744	positive regulation of macrophage derived foam cell differentiation	0.0002772	3	15	MSR1,AGTR1,PLA2G2A
GO: Biological Process	GO:0097154	GABAergic neuron differentiation	0.0002772	3	15	INHBA,ARX,GATA2
GO: Biological Process	GO:1901617	organic hydroxy compound biosynthetic process	0.0002788	9	241	HMGCR,LEP,PTH1R,STAR,BMP6,PEMT,AGTR1,AKR1B1,CDH3
GO: Biological Process	GO:0043367	CD4-positive, alpha-beta T cell differentiation	0.0002806	5	66	HLX,PTGER4,NLRP3,FOXP1,CCL19
GO: Biological Process	GO:0090596	sensory organ morphogenesis	0.0002869	10	296	NTRK2,GATA2,EDN1,BDNF,MEIS1,PTN,PAX8,DLX5,STRA6,IHH
GO: Biological Process	GO:0010721	negative regulation of cell development	0.0002934	11	354	HNF1B,SFRP2,ID1,FOXA2,BDNF,MEIS1,PTN,SLIT2,FBLN1,PAX8,LRP1
GO: Biological Process	GO:0051258	protein polymerization	0.0002962	9	243	ANG,SGK1,ICAM1,STMN1,SLIT2,GDA,AIF1,CCL11,CCL21
GO: Biological Process	GO:1902229	regulation of intrinsic apoptotic signaling pathway in response to DNA damage	0.0002982	4	37	SFRP2,CLU,MUC1,CXCL12
GO: Biological Process	GO:0071549	cellular response to dexamethasone stimulus	0.0002982	4	37	STAR,AGTR1,CCL2,DNMT3B
GO: Biological Process	GO:1903651	positive regulation of cytoplasmic transport	0.0003027	10	298	SFRP2,GAS6,POU5F1,LEP,BMP6,PEMT,BRCA1,CDK1,CCL19,CDH1
GO: Biological Process	GO:0098916	anterograde trans-synaptic signaling	0.0003085	16	678	LPAR3,NTF3,NTRK2,NCAM1,DAPK1,PTGER4,EDN1,STAR,BDNF,PTN,MET,NGF,CCL2,MMP9,SYTL1,SNCG
GO: Biological Process	GO:0007268	chemical synaptic transmission	0.0003085	16	678	LPAR3,NTF3,NTRK2,NCAM1,DAPK1,PTGER4,EDN1,STAR,BDNF,PTN,MET,NGF,CCL2,MMP9,SYTL1,SNCG
GO: Biological Process	GO:0099537	trans-synaptic signaling	0.0003085	16	678	LPAR3,NTF3,NTRK2,NCAM1,DAPK1,PTGER4,EDN1,STAR,BDNF,PTN,MET,NGF,CCL2,MMP9,SYTL1,SNCG
GO: Biological Process	GO:0030217	T cell differentiation	0.0003146	9	245	LILRB2,HLX,FAS,PTGER4,LEP,NLRP3,FOXP1,CCL19,IHH
GO: Biological Process	GO:0010951	negative regulation of endopeptidase activity	0.0003146	9	245	SFRP2,GAS6,CRYAB,THBS1,TIMP1,TIMP2,NGF,C3,MMP9
GO: Biological Process	GO:0015833	peptide transport	0.0003153	11	357	IL10,HNF1B,HMGCR,PPARG,FOXA2,PTGER4,LEP,EDN1,NLRP3,PAX8,CCL19
GO: Biological Process	GO:0045669	positive regulation of osteoblast differentiation	0.0003228	5	68	SFRP2,CEBPA,PTGER4,BMP6,DLX5
GO: Biological Process	GO:0022029	telencephalon cell migration	0.0003228	5	68	ARX,NRP2,SLIT2,SLIT3,CXCL12
GO: Biological Process	GO:0002062	chondrocyte differentiation	0.000323	6	105	SFRP2,RUNX1,PTH1R,HOXA11,BMP6,IHH
GO: Biological Process	GO:0051495	positive regulation of cytoskeleton organization	0.000326	8	195	NTF3,ICAM1,ID1,EDN1,CCNB1,GDA,CCL11,CCL21
GO: Biological Process	GO:0008360	regulation of cell shape	0.0003292	7	148	FN1,ICAM1,ITGB2,PTN,CSF1R,CCL2,CCL11
GO: Biological Process	GO:0043433	negative regulation of DNA-binding transcription factor activity	0.0003292	7	148	ESR1,GAS6,ID1,HMOX1,FOXA2,PTGIS,NLRP3
GO: Biological Process	GO:0021884	forebrain neuron development	0.0003311	4	38	ARX,NRP2,SLIT2,SLIT3
GO: Biological Process	GO:0021772	olfactory bulb development	0.0003311	4	38	ARX,SLIT2,CSF1R,SLIT3
GO: Biological Process	GO:0010470	regulation of gastrulation	0.0003311	4	38	HNF1B,SFRP2,SOX17,FOXA2
GO: Biological Process	GO:0034599	cellular response to oxidative stress	0.0003339	9	247	HMOX1,FAS,CCNA2,MET,THBS1,HP,AIF1,CDK1,AKR1B1
GO: Biological Process	GO:0021889	olfactory bulb interneuron differentiation	0.000339	3	16	ARX,SLIT2,SLIT3
GO: Biological Process	GO:0001711	endodermal cell fate commitment	0.000339	3	16	HNF1B,SOX17,POU5F1
GO: Biological Process	GO:0044872	lipoprotein localization	0.000339	3	16	PPARG,MSR1,LRP1
GO: Biological Process	GO:0051482	positive regulation of cytosolic calcium ion concentration involved in phospholipase C-activating G protein-coupled signaling pathway	0.000339	3	16	LPAR3,EDN1,AGTR1
GO: Biological Process	GO:0032354	response to follicle-stimulating hormone	0.000339	3	16	INHBA,GATA4,STAR
GO: Biological Process	GO:0016137	glycoside metabolic process	0.000339	3	16	AKR1C1,AKR1C2,AKR1B1
GO: Biological Process	GO:0042953	lipoprotein transport	0.000339	3	16	PPARG,MSR1,LRP1
GO: Biological Process	GO:0030029	actin filament-based process	0.0003455	16	685	ANG,PDGFA,NTF3,ICAM1,GATA4,ID1,PTGER4,EDN1,SLIT2,CSF1R,LRP1,AIF1,CCL11,CCL21,CNN1,CXCL12
GO: Biological Process	GO:0006508	proteolysis	0.0003508	29	1697	IL10,DPP4,HTRA1,SFRP2,CEBPA,FN1,GAS6,CASP1,DAPK1,PPARG,FAS,NLRP3,CCNB1,CRYAB,FBLN1,THBS1,TIMP1,TIMP2,CLU,HP,UCHL1,NGF,C2,C3,MME,CDK1,IHH,MMP9,CDH1
GO: Biological Process	GO:0014068	positive regulation of phosphatidylinositol 3-kinase signaling	0.0003695	5	70	ERBB3,PDGFA,NTRK2,DCN,LEP
GO: Biological Process	GO:0060675	ureteric bud morphogenesis	0.0003695	5	70	HNF1B,TCF21,HOXA11,PAX8,AGTR1
GO: Biological Process	GO:0007276	gamete generation	0.0003864	16	692	ANG,INHBA,SOX17,GATA4,SPA17,FAS,LEP,PGR,CCNB1,HOXA9,HOXA10,HOXA11,PLCB1,IHH,FST,CXCL12
GO: Biological Process	GO:0010950	positive regulation of endopeptidase activity	0.0003868	7	152	SFRP2,CASP1,DAPK1,PPARG,FAS,NLRP3,NGF
GO: Biological Process	GO:0071214	cellular response to abiotic stimulus	0.0003928	10	308	SFRP2,CASP1,FAS,PTGER4,CRYAB,PTN,BMP6,IGF2,CD40,MME
GO: Biological Process	GO:0072171	mesonephric tubule morphogenesis	0.0003947	5	71	HNF1B,TCF21,HOXA11,PAX8,AGTR1
GO: Biological Process	GO:0030282	bone mineralization	0.000395	6	109	LEP,PTH1R,PTN,BMP6,KLF10,CCR1
GO: Biological Process	GO:0045446	endothelial cell differentiation	0.000395	6	109	ICAM1,SOX17,ID1,PTN,MET,BMP6
GO: Biological Process	GO:0050702	interleukin-1 beta secretion	0.0004044	4	40	CASP1,NLRP3,FOXP1,CCL19
GO: Biological Process	GO:0021988	olfactory lobe development	0.0004044	4	40	ARX,SLIT2,CSF1R,SLIT3
GO: Biological Process	GO:0033628	regulation of cell adhesion mediated by integrin	0.0004044	4	40	DPP4,SFRP2,CCL21,MUC1
GO: Biological Process	GO:0032352	positive regulation of hormone metabolic process	0.000409	3	17	BMP6,IGF2,PAX8
GO: Biological Process	GO:0002693	positive regulation of cellular extravasation	0.000409	3	17	ICAM1,PTGER4,CCL2
GO: Biological Process	GO:0051797	regulation of hair follicle development	0.000409	3	17	INHBA,FST,CDH3
GO: Biological Process	GO:0032874	positive regulation of stress-activated MAPK cascade	0.0004186	7	154	HMGCR,LEP,EDN1,MET,PLCB1,CCL19,CCL21
GO: Biological Process	GO:0033143	regulation of intracellular steroid hormone receptor signaling pathway	0.0004212	5	72	TCF21,NTRK2,BDNF,BRCA1,FOXP1
GO: Biological Process	GO:0070304	positive regulation of stress-activated protein kinase signaling cascade	0.0004352	7	155	HMGCR,LEP,EDN1,MET,PLCB1,CCL19,CCL21
GO: Biological Process	GO:1901135	carbohydrate derivative metabolic process	0.0004392	24	1307	HMGCR,CHI3L1,DCN,PTGER4,AKR1C1,AKR1C2,EDN1,BDNF,BGN,B4GALT1,ADM,THBS1,LIPC,PEMT,TIMP2,PRELP,PLCB1,PLA2G2A,CCL19,IHH,CCL21,MUC1,AKR1B1,DNMT3B
GO: Biological Process	GO:0098801	regulation of renal system process	0.000445	4	41	GAS6,PTGER4,EDN1,AGTR1
GO: Biological Process	GO:1990089	response to nerve growth factor	0.000445	4	41	NTRK2,ID1,PTN,NGF
GO: Biological Process	GO:0010883	regulation of lipid storage	0.000445	4	41	PPARG,LEP,MSR1,C3
GO: Biological Process	GO:0010466	negative regulation of peptidase activity	0.0004458	9	257	SFRP2,GAS6,CRYAB,THBS1,TIMP1,TIMP2,NGF,C3,MMP9
GO: Biological Process	GO:0001707	mesoderm formation	0.000449	5	73	SFRP2,INHBA,SOX17,POU5F1,HOXA11
GO: Biological Process	GO:1900211	regulation of mesenchymal cell apoptotic process involved in metanephros development	0.0004516	2	4	HNF1B,PAX8
GO: Biological Process	GO:0042662	negative regulation of mesodermal cell fate specification	0.0004516	2	4	SFRP2,SOX17
GO: Biological Process	GO:0014900	muscle hyperplasia	0.0004516	2	4	HMOX1,AIF1
GO: Biological Process	GO:1903237	negative regulation of leukocyte tethering or rolling	0.0004516	2	4	CCL21,CXCL12
GO: Biological Process	GO:0060913	cardiac cell fate determination	0.0004516	2	4	SOX17,POU5F1
GO: Biological Process	GO:2000196	positive regulation of female gonad development	0.0004516	2	4	RUNX1,PTGER4
GO: Biological Process	GO:1901145	mesenchymal cell apoptotic process involved in nephron morphogenesis	0.0004516	2	4	HNF1B,PAX8
GO: Biological Process	GO:0007412	axon target recognition	0.0004516	2	4	BDNF,UCHL1
GO: Biological Process	GO:0071395	cellular response to jasmonic acid stimulus	0.0004516	2	4	AKR1C1,AKR1C2
GO: Biological Process	GO:0002408	myeloid dendritic cell chemotaxis	0.0004516	2	4	CCL19,CCL21
GO: Biological Process	GO:1904673	negative regulation of somatic stem cell population maintenance	0.0004516	2	4	HNF1B,PAX8
GO: Biological Process	GO:0072040	negative regulation of mesenchymal cell apoptotic process involved in nephron morphogenesis	0.0004516	2	4	HNF1B,PAX8
GO: Biological Process	GO:1900212	negative regulation of mesenchymal cell apoptotic process involved in metanephros development	0.0004516	2	4	HNF1B,PAX8
GO: Biological Process	GO:0072039	regulation of mesenchymal cell apoptotic process involved in nephron morphogenesis	0.0004516	2	4	HNF1B,PAX8
GO: Biological Process	GO:1904672	regulation of somatic stem cell population maintenance	0.0004516	2	4	HNF1B,PAX8
GO: Biological Process	GO:1900200	mesenchymal cell apoptotic process involved in metanephros development	0.0004516	2	4	HNF1B,PAX8
GO: Biological Process	GO:0009753	response to jasmonic acid	0.0004516	2	4	AKR1C1,AKR1C2
GO: Biological Process	GO:0008630	intrinsic apoptotic signaling pathway in response to DNA damage	0.0004567	6	112	SFRP2,HMOX1,BRCA1,CLU,MUC1,CXCL12
GO: Biological Process	GO:0000187	activation of MAPK activity	0.00047	7	157	LPAR3,NTF3,ITGA1,MET,THBS1,CDK1,CCL19
GO: Biological Process	GO:0090068	positive regulation of cell cycle process	0.0004716	9	259	EDN1,CCNB1,MET,IGF2,BRCA1,PLCB1,AIF1,CDK1,MUC1
GO: Biological Process	GO:0001541	ovarian follicle development	0.0004782	5	74	ANG,INHBA,ESR1,ICAM1,PTGER4
GO: Biological Process	GO:0032649	regulation of interferon-gamma production	0.0004788	6	113	IL10,INHBA,HLA-DPB1,GAS6,RUNX1,CD14
GO: Biological Process	GO:0010560	positive regulation of glycoprotein biosynthetic process	0.0004877	3	18	PLCB1,CCL19,CCL21
GO: Biological Process	GO:0050919	negative chemotaxis	0.0004886	4	42	PDGFA,NRP2,SLIT2,SLIT3
GO: Biological Process	GO:0035924	cellular response to vascular endothelial growth factor stimulus	0.0004886	4	42	FN1,DCN,NRP2,VCAM1
GO: Biological Process	GO:0046165	alcohol biosynthetic process	0.000507	7	159	HMGCR,LEP,PTH1R,STAR,BMP6,PEMT,AKR1B1
GO: Biological Process	GO:0044283	small molecule biosynthetic process	0.0005171	14	572	HMGCR,DCN,PTGIS,LEP,PTH1R,EDN1,STAR,BGN,ADM,BMP6,LIPC,PEMT,BRCA1,AKR1B1
GO: Biological Process	GO:0048015	phosphatidylinositol-mediated signaling	0.0005173	8	209	ERBB3,PDGFA,NTRK2,DCN,LEP,EDN1,CSF1R,NGF
GO: Biological Process	GO:0019953	sexual reproduction	0.0005246	18	857	ANG,INHBA,SOX17,GATA4,SPA17,FAS,LEP,PGR,CCNB1,B4GALT1,HOXA9,HOXA10,HOXA11,PLCB1,CDK1,IHH,FST,CXCL12
GO: Biological Process	GO:0001960	negative regulation of cytokine-mediated signaling pathway	0.000535	4	43	GAS6,PPARG,SLIT2,SLIT3
GO: Biological Process	GO:0035710	CD4-positive, alpha-beta T cell activation	0.0005408	5	76	HLX,PTGER4,NLRP3,FOXP1,CCL19
GO: Biological Process	GO:0010506	regulation of autophagy	0.0005412	9	264	PIM2,CASP1,GATA4,DAPK1,HMOX1,DCN,LEP,MET,UCHL1
GO: Biological Process	GO:0048017	inositol lipid-mediated signaling	0.0005683	8	212	ERBB3,PDGFA,NTRK2,DCN,LEP,EDN1,CSF1R,NGF
GO: Biological Process	GO:0048332	mesoderm morphogenesis	0.0005743	5	77	SFRP2,INHBA,SOX17,POU5F1,HOXA11
GO: Biological Process	GO:0035357	peroxisome proliferator activated receptor signaling pathway	0.0005754	3	19	PPARG,PTGIS,LEP
GO: Biological Process	GO:0071675	regulation of mononuclear cell migration	0.0005754	3	19	SLIT2,THBS1,CCL2
GO: Biological Process	GO:0071380	cellular response to prostaglandin E stimulus	0.0005754	3	19	FN1,PPARG,PTGER4
GO: Biological Process	GO:0014912	negative regulation of smooth muscle cell migration	0.0005754	3	19	SLIT2,LRP1,AIF1
GO: Biological Process	GO:0042886	amide transport	0.000581	11	384	IL10,HNF1B,HMGCR,PPARG,FOXA2,PTGER4,LEP,EDN1,NLRP3,PAX8,CCL19
GO: Biological Process	GO:2000401	regulation of lymphocyte migration	0.0005846	4	44	AIF1,CCL2,CCL21,CXCL12
GO: Biological Process	GO:0061387	regulation of extent of cell growth	0.0006025	6	118	LPAR3,FN1,BDNF,SLIT2,NGF,CXCL12
GO: Biological Process	GO:0048663	neuron fate commitment	0.0006094	5	78	GATA2,RUNX1,FOXA2,TFAP2C,IHH
GO: Biological Process	GO:0009636	response to toxic substance	0.0006191	9	269	ID1,FAS,STAR,CCNB1,HP,CCL2,CDK1,CDH1,DNMT3B
GO: Biological Process	GO:0001569	branching involved in blood vessel morphogenesis	0.0006372	4	45	SFRP2,EDN1,IHH,CXCL12
GO: Biological Process	GO:0045773	positive regulation of axon extension	0.0006372	4	45	FN1,BDNF,NGF,CXCL12
GO: Biological Process	GO:0046638	positive regulation of alpha-beta T cell differentiation	0.0006372	4	45	HLX,NLRP3,CCL19,IHH
GO: Biological Process	GO:0072078	nephron tubule morphogenesis	0.000646	5	79	HNF1B,TCF21,HOXA11,PAX8,AGTR1
GO: Biological Process	GO:0044089	positive regulation of cellular component biogenesis	0.0006568	12	453	HNF1B,NTRK2,ICAM1,ID1,FAS,EDN1,BDNF,GDA,CLU,CCL11,CCL19,CCL21
GO: Biological Process	GO:0042303	molting cycle	0.0006584	6	120	PDGFA,INHBA,RUNX1,TFAP2C,FST,CDH3
GO: Biological Process	GO:0042633	hair cycle	0.0006584	6	120	PDGFA,INHBA,RUNX1,TFAP2C,FST,CDH3
GO: Biological Process	GO:1903649	regulation of cytoplasmic transport	0.0006622	13	519	IL10,SFRP2,GAS6,POU5F1,LEP,NLRP3,BMP6,PEMT,BRCA1,NGF,CDK1,CCL19,CDH1
GO: Biological Process	GO:1903020	positive regulation of glycoprotein metabolic process	0.0006726	3	20	PLCB1,CCL19,CCL21
GO: Biological Process	GO:0060850	regulation of transcription involved in cell fate commitment	0.0006726	3	20	SOX17,POU5F1,PPARG
GO: Biological Process	GO:0035107	appendage morphogenesis	0.000679	7	167	SFRP2,SALL4,HOXA9,HOXA10,HOXA11,DLX5,IHH
GO: Biological Process	GO:0035108	limb morphogenesis	0.000679	7	167	SFRP2,SALL4,HOXA9,HOXA10,HOXA11,DLX5,IHH
GO: Biological Process	GO:0031341	regulation of cell killing	0.0006843	5	80	IL10,ICAM1,LEP,IGF2,CCL2
GO: Biological Process	GO:0050728	negative regulation of inflammatory response	0.0006879	6	121	IL10,PPARG,PTGER4,PTGIS,NLRP3,SLIT2
GO: Biological Process	GO:0001990	regulation of systemic arterial blood pressure by hormone	0.0006932	4	46	EDN1,AGTR1,MME,HSD11B2
GO: Biological Process	GO:1902284	neuron projection extension involved in neuron projection guidance	0.0006932	4	46	NRP2,SLIT2,SLIT3,CXCL12
GO: Biological Process	GO:0071391	cellular response to estrogen stimulus	0.0006932	4	46	IL10,ESR1,FAS,CCNA2
GO: Biological Process	GO:0048846	axon extension involved in axon guidance	0.0006932	4	46	NRP2,SLIT2,SLIT3,CXCL12
GO: Biological Process	GO:0031529	ruffle organization	0.0006932	4	46	ICAM1,CSF1R,AIF1,CCL21
GO: Biological Process	GO:0046686	response to cadmium ion	0.0006932	4	46	SPARC,HMOX1,STAR,CDK1
GO: Biological Process	GO:1902275	regulation of chromatin organization	0.0007034	7	168	TCF21,GATA2,POU5F1,CCNB1,BRCA1,MUC1,DNMT3B
GO: Biological Process	GO:0072088	nephron epithelium morphogenesis	0.0007242	5	81	HNF1B,TCF21,HOXA11,PAX8,AGTR1
GO: Biological Process	GO:0019229	regulation of vasoconstriction	0.0007242	5	81	ICAM1,LEP,EDN1,ADM,AGTR1
GO: Biological Process	GO:1902455	negative regulation of stem cell population maintenance	0.0007483	2	5	HNF1B,PAX8
GO: Biological Process	GO:0070100	negative regulation of chemokine-mediated signaling pathway	0.0007483	2	5	SLIT2,SLIT3
GO: Biological Process	GO:0071680	response to indole-3-methanol	0.0007483	2	5	BRCA1,CDH1
GO: Biological Process	GO:0071681	cellular response to indole-3-methanol	0.0007483	2	5	BRCA1,CDH1
GO: Biological Process	GO:0051799	negative regulation of hair follicle development	0.0007483	2	5	INHBA,CDH3
GO: Biological Process	GO:0046813	receptor-mediated virion attachment to host cell	0.0007483	2	5	ICAM1,GAS6
GO: Biological Process	GO:0050705	regulation of interleukin-1 alpha secretion	0.0007483	2	5	CASP1,PTGER4
GO: Biological Process	GO:0019401	alditol biosynthetic process	0.0007483	2	5	LEP,AKR1B1
GO: Biological Process	GO:0060750	epithelial cell proliferation involved in mammary gland duct elongation	0.0007483	2	5	ESR1,TFAP2C
GO: Biological Process	GO:0051414	response to cortisol	0.0007483	2	5	SLIT2,SLIT3
GO: Biological Process	GO:1904995	negative regulation of leukocyte adhesion to vascular endothelial cell	0.0007483	2	5	CCL21,CXCL12
GO: Biological Process	GO:0006931	substrate-dependent cell migration, cell attachment to substrate	0.0007483	2	5	FN1,FBLN1
GO: Biological Process	GO:0071671	regulation of smooth muscle cell chemotaxis	0.0007483	2	5	SLIT2,AIF1
GO: Biological Process	GO:0022614	membrane to membrane docking	0.0007483	2	5	ICAM1,VCAM1
GO: Biological Process	GO:0042701	progesterone secretion	0.0007483	2	5	INHBA,RUNX1
GO: Biological Process	GO:0045667	regulation of osteoblast differentiation	0.0007497	6	123	SFRP2,CEBPA,ID1,PTGER4,BMP6,DLX5
GO: Biological Process	GO:0060761	negative regulation of response to cytokine stimulus	0.0007526	4	47	GAS6,PPARG,SLIT2,SLIT3
GO: Biological Process	GO:0060038	cardiac muscle cell proliferation	0.0007526	4	47	GATA4,NCAM1,CCNB1,CDK1
GO: Biological Process	GO:2000737	negative regulation of stem cell differentiation	0.0007526	4	47	HNF1B,SFRP2,FOXA2,PAX8
GO: Biological Process	GO:0030534	adult behavior	0.0007542	7	170	FOXA2,LEP,MET,UCHL1,NGF,SNCG,CXCL12
GO: Biological Process	GO:0090092	regulation of transmembrane receptor protein serine/threonine kinase signaling pathway	0.0007682	8	222	HTRA1,SFRP2,INHBA,GATA4,POU5F1,BMP6,THBS1,FST
GO: Biological Process	GO:0032872	regulation of stress-activated MAPK cascade	0.0007682	8	222	SFRP2,HMGCR,LEP,EDN1,MET,PLCB1,CCL19,CCL21
GO: Biological Process	GO:2000647	negative regulation of stem cell proliferation	0.0007797	3	21	BDNF,PTN,FBLN1
GO: Biological Process	GO:0055094	response to lipoprotein particle	0.0007797	3	21	PPARG,ITGB2,CCL2
GO: Biological Process	GO:0010288	response to lead ion	0.0007797	3	21	SPARC,NCAM1,STAR
GO: Biological Process	GO:0051043	regulation of membrane protein ectodomain proteolysis	0.0007797	3	21	IL10,TIMP1,TIMP2
GO: Biological Process	GO:0032332	positive regulation of chondrocyte differentiation	0.0007797	3	21	HOXA11,BMP6,IHH
GO: Biological Process	GO:0071674	mononuclear cell migration	0.0007797	3	21	SLIT2,THBS1,CCL2
GO: Biological Process	GO:0001774	microglial cell activation	0.0007797	3	21	CASP1,CLU,AIF1
GO: Biological Process	GO:0070302	regulation of stress-activated protein kinase signaling cascade	0.000791	8	223	SFRP2,HMGCR,LEP,EDN1,MET,PLCB1,CCL19,CCL21
GO: Biological Process	GO:0042063	gliogenesis	0.0008026	9	279	ERBB3,FN1,NTF3,NTRK2,PPARG,PTN,CLU,CCL2,CDK1
GO: Biological Process	GO:0043269	regulation of ion transport	0.0008071	15	669	LPAR3,SGK1,LILRB2,ICAM1,DAPK1,LEP,EDN1,THBS1,NGF,PLCB1,CCL2,CCR1,MMP9,SNCG,CXCL12
GO: Biological Process	GO:0072028	nephron morphogenesis	0.0008092	5	83	HNF1B,TCF21,HOXA11,PAX8,AGTR1
GO: Biological Process	GO:0050778	positive regulation of immune response	0.0008318	15	671	HLA-DPB1,HLA-DRA,ESR1,GATA2,HLX,ITGB2,NLRP3,CD14,FCGR3A,CLU,TNFSF13B,CD40,C2,C3,CCL19
GO: Biological Process	GO:0061333	renal tubule morphogenesis	0.0008544	5	84	HNF1B,TCF21,HOXA11,PAX8,AGTR1
GO: Biological Process	GO:0019827	stem cell population maintenance	0.0008647	7	174	HNF1B,GATA2,SALL4,POU5F1,TFAP2C,KLF10,PAX8
GO: Biological Process	GO:0055021	regulation of cardiac muscle tissue growth	0.0008819	4	49	GATA4,NCAM1,CCNB1,CDK1
GO: Biological Process	GO:0051931	regulation of sensory perception	0.0008819	4	49	IL10,NCAM1,EDN1,FCGR3A
GO: Biological Process	GO:0051930	regulation of sensory perception of pain	0.0008819	4	49	IL10,NCAM1,EDN1,FCGR3A
GO: Biological Process	GO:0033135	regulation of peptidyl-serine phosphorylation	0.0008863	6	127	SFRP2,NTF3,NTRK2,GAS6,BDNF,MET
GO: Biological Process	GO:0045624	positive regulation of T-helper cell differentiation	0.000897	3	22	HLX,NLRP3,CCL19
GO: Biological Process	GO:0048670	regulation of collateral sprouting	0.000897	3	22	LPAR3,BDNF,NGF
GO: Biological Process	GO:0051769	regulation of nitric-oxide synthase biosynthetic process	0.000897	3	22	PTGER4,EDN1,CCL2
GO: Biological Process	GO:0051767	nitric-oxide synthase biosynthetic process	0.000897	3	22	PTGER4,EDN1,CCL2
GO: Biological Process	GO:0060602	branch elongation of an epithelium	0.000897	3	22	HNF1B,ESR1,TFAP2C
GO: Biological Process	GO:0033158	regulation of protein import into nucleus, translocation	0.000897	3	22	GAS6,BRCA1,CDK1
GO: Biological Process	GO:0033189	response to vitamin A	0.000897	3	22	GATA4,PPARG,DNMT3B
GO: Biological Process	GO:0023019	signal transduction involved in regulation of gene expression	0.000897	3	22	SOX17,GATA4,FOXA2
GO: Biological Process	GO:0016525	negative regulation of angiogenesis	0.0009015	5	85	SPARC,DCN,PTN,THBS1,CCL2
GO: Biological Process	GO:0042311	vasodilation	0.0009015	5	85	HMGCR,ITGA1,HMOX1,ADM,AGTR1
GO: Biological Process	GO:0043280	positive regulation of cysteine-type endopeptidase activity involved in apoptotic process	0.0009233	6	128	CASP1,DAPK1,PPARG,FAS,NLRP3,NGF
GO: Biological Process	GO:0051353	positive regulation of oxidoreductase activity	0.0009521	4	50	ESR1,EDN1,AGTR1,CDH3
GO: Biological Process	GO:0048806	genitalia development	0.0009521	4	50	HNF1B,ESR1,BMP6,STRA6
GO: Biological Process	GO:0098727	maintenance of cell number	0.0009556	7	177	HNF1B,GATA2,SALL4,POU5F1,TFAP2C,KLF10,PAX8
GO: Biological Process	GO:0031638	zymogen activation	0.0009614	6	129	CASP1,PPARG,FAS,NLRP3,THBS1,NGF
GO: Biological Process	GO:0045582	positive regulation of T cell differentiation	0.001001	5	87	LILRB2,HLX,NLRP3,CCL19,IHH
GO: Biological Process	GO:0002440	production of molecular mediator of immune response	0.00102	7	179	IL10,GAS6,HMOX1,FAS,NLRP3,TNFSF13B,CD40
GO: Biological Process	GO:0019882	antigen processing and presentation	0.001021	8	232	HLA-DPB1,LILRB2,HLA-DRA,ICAM1,THBS1,ULBP2,CCL19,CCL21
GO: Biological Process	GO:0001829	trophectodermal cell differentiation	0.001025	3	23	POU5F1,TFAP2C,CDH1
GO: Biological Process	GO:0001709	cell fate determination	0.001026	4	51	NTF3,GATA2,SOX17,POU5F1
GO: Biological Process	GO:0031018	endocrine pancreas development	0.001026	4	51	HNF1B,FOXA2,BMP6,CLU
GO: Biological Process	GO:0090087	regulation of peptide transport	0.001028	9	289	IL10,HMGCR,PPARG,FOXA2,PTGER4,LEP,NLRP3,PAX8,CCL19
GO: Biological Process	GO:0051146	striated muscle cell differentiation	0.001028	9	289	CASP1,GATA4,EDN1,CCNB1,MET,IGF2,UCHL1,CDK1,CXCL12
GO: Biological Process	GO:0046888	negative regulation of hormone secretion	0.001054	5	88	INHBA,HMGCR,PPARG,LEP,EDN1
GO: Biological Process	GO:0050729	positive regulation of inflammatory response	0.001083	6	132	PTGER4,AGTR1,PLA2G2A,CCL2,C3,CCL11
GO: Biological Process	GO:0043123	positive regulation of I-kappaB kinase/NF-kappaB signaling	0.001088	7	181	PIM2,CASP1,HMOX1,S100A4,CD40,CCL19,CCL21
GO: Biological Process	GO:0055001	muscle cell development	0.001088	7	181	GATA4,EDN1,CCNB1,ADM,MET,UCHL1,CDK1
GO: Biological Process	GO:0071242	cellular response to ammonium ion	0.001104	4	52	ID1,CCNA2,PLCB1,AIF1
GO: Biological Process	GO:2000324	positive regulation of glucocorticoid receptor signaling pathway	0.001116	2	6	NTRK2,BDNF
GO: Biological Process	GO:0002578	negative regulation of antigen processing and presentation	0.001116	2	6	LILRB2,THBS1
GO: Biological Process	GO:0051771	negative regulation of nitric-oxide synthase biosynthetic process	0.001116	2	6	PTGER4,EDN1
GO: Biological Process	GO:0019087	transformation of host cell by virus	0.001116	2	6	FBLN1,MMP9
GO: Biological Process	GO:0060745	mammary gland branching involved in pregnancy	0.001116	2	6	ESR1,PGR
GO: Biological Process	GO:0097070	ductus arteriosus closure	0.001116	2	6	PTGER4,STRA6
GO: Biological Process	GO:0060751	branch elongation involved in mammary gland duct branching	0.001116	2	6	ESR1,TFAP2C
GO: Biological Process	GO:0021825	substrate-dependent cerebral cortex tangential migration	0.001116	2	6	NRP2,SLIT2
GO: Biological Process	GO:0050703	interleukin-1 alpha secretion	0.001116	2	6	CASP1,PTGER4
GO: Biological Process	GO:0090240	positive regulation of histone H4 acetylation	0.001116	2	6	BRCA1,MUC1
GO: Biological Process	GO:0001705	ectoderm formation	0.001116	2	6	POU5F1,FOXA2
GO: Biological Process	GO:0042636	negative regulation of hair cycle	0.001116	2	6	INHBA,CDH3
GO: Biological Process	GO:0002767	immune response-inhibiting cell surface receptor signaling pathway	0.001116	2	6	LILRB2,KIR2DL1
GO: Biological Process	GO:0032430	positive regulation of phospholipase A2 activity	0.001116	2	6	ANG,AGTR1
GO: Biological Process	GO:0065003	protein-containing complex assembly	0.001128	29	1825	HNF1B,ANG,FN1,SGK1,HLA-DRA,ICAM1,NCAM1,HMGCR,CLDN3,STMN1,HMOX1,FAS,PTGER4,AKR1C1,NLRP3,CCNB1,CRYAB,SLIT2,GDA,LIPC,CLU,CD40,AIF1,CCL11,CDK1,CCL21,MMP9,CDH1,PRLR
GO: Biological Process	GO:0009266	response to temperature stimulus	0.00114	8	236	HMOX1,PPARG,CRYAB,ADM,THBS1,CD14,CCL2,CXCL12
GO: Biological Process	GO:0032271	regulation of protein polymerization	0.00116	7	183	SGK1,ICAM1,STMN1,SLIT2,GDA,CCL11,CCL21
GO: Biological Process	GO:0045786	negative regulation of cell cycle	0.001163	12	484	CEBPA,INHBA,ESR1,GAS6,IRF6,CCNA2,CCNB1,THBS1,BRCA1,TIMP2,CDK1,MUC1
GO: Biological Process	GO:0055093	response to hyperoxia	0.001164	3	24	PPARG,FAS,DNMT3B
GO: Biological Process	GO:0072215	regulation of metanephros development	0.001164	3	24	HNF1B,PDGFA,PAX8
GO: Biological Process	GO:0071731	response to nitric oxide	0.001164	3	24	CCNA2,THBS1,CCL19
GO: Biological Process	GO:0034367	protein-containing complex remodeling	0.001164	3	24	LIPC,AGTR1,PLA2G2A
GO: Biological Process	GO:0046697	decidualization	0.001164	3	24	ESR1,PTGIS,CDH1
GO: Biological Process	GO:2000831	regulation of steroid hormone secretion	0.001164	3	24	RUNX1,BMP6,AGTR1
GO: Biological Process	GO:0036296	response to increased oxygen levels	0.001164	3	24	PPARG,FAS,DNMT3B
GO: Biological Process	GO:0034369	plasma lipoprotein particle remodeling	0.001164	3	24	LIPC,AGTR1,PLA2G2A
GO: Biological Process	GO:0034368	protein-lipid complex remodeling	0.001164	3	24	LIPC,AGTR1,PLA2G2A
GO: Biological Process	GO:0060840	artery development	0.001166	5	90	PTGER4,LOX,LOXL1,LRP1,STRA6
GO: Biological Process	GO:0060021	roof of mouth development	0.001166	5	90	BNC2,MSC,TCF21,INHBA,DLX5
GO: Biological Process	GO:0008203	cholesterol metabolic process	0.001171	6	134	CEBPA,HMGCR,LEP,STAR,LIPC,LRP1
GO: Biological Process	GO:0001906	cell killing	0.001171	6	134	IL10,ICAM1,LEP,IGF2,ULBP2,CCL2
GO: Biological Process	GO:2001021	negative regulation of response to DNA damage stimulus	0.001186	4	53	SFRP2,CLU,MUC1,CXCL12
GO: Biological Process	GO:0007179	transforming growth factor beta receptor signaling pathway	0.001197	7	184	AMHR2,HTRA1,PDGFA,ID1,THBS1,KLF10,CCL2
GO: Biological Process	GO:0007631	feeding behavior	0.001216	6	135	NTRK2,LEP,BDNF,UCHL1,AGTR1,STRA6
GO: Biological Process	GO:1902106	negative regulation of leukocyte differentiation	0.001226	5	91	INHBA,GATA2,HLX,RUNX1,IHH
GO: Biological Process	GO:0061041	regulation of wound healing	0.001263	6	136	PDGFA,HMGCR,FOXA2,PTGER4,EDN1,THBS1
GO: Biological Process	GO:0032651	regulation of interleukin-1 beta production	0.001273	4	54	CASP1,NLRP3,FOXP1,CCL19
GO: Biological Process	GO:0060359	response to ammonium ion	0.001273	4	54	ID1,CCNA2,PLCB1,AIF1
GO: Biological Process	GO:0060349	bone morphogenesis	0.001287	5	92	SFRP2,HOXA11,BMP6,THBS1,DLX5
GO: Biological Process	GO:0060713	labyrinthine layer morphogenesis	0.001314	3	25	IL10,ADM,VCAM1
GO: Biological Process	GO:0098868	bone growth	0.001314	3	25	BNC2,LEP,THBS1
GO: Biological Process	GO:0032148	activation of protein kinase B activity	0.001314	3	25	ANG,NTF3,GAS6
GO: Biological Process	GO:0090189	regulation of branching involved in ureteric bud morphogenesis	0.001314	3	25	HNF1B,PAX8,AGTR1
GO: Biological Process	GO:0042634	regulation of hair cycle	0.001314	3	25	INHBA,FST,CDH3
GO: Biological Process	GO:0006359	regulation of transcription by RNA polymerase III	0.001314	3	25	CEBPA,FOXA2,BRCA1
GO: Biological Process	GO:0001933	negative regulation of protein phosphorylation	0.00135	11	426	SFRP2,CEBPA,NTF3,HMGCR,DCN,BGN,CCNB1,SLIT2,MET,FBLN1,UCHL1
GO: Biological Process	GO:0033555	multicellular organismal response to stress	0.001351	5	93	DPP4,NCAM1,RUNX1,BDNF,THBS1
GO: Biological Process	GO:0006919	activation of cysteine-type endopeptidase activity involved in apoptotic process	0.001351	5	93	CASP1,PPARG,FAS,NLRP3,NGF
GO: Biological Process	GO:1903036	positive regulation of response to wounding	0.001355	7	188	PTGER4,THBS1,AGTR1,PLA2G2A,CCL2,C3,CCL11
GO: Biological Process	GO:2001056	positive regulation of cysteine-type endopeptidase activity	0.001362	6	138	CASP1,DAPK1,PPARG,FAS,NLRP3,NGF
GO: Biological Process	GO:0060350	endochondral bone morphogenesis	0.001363	4	55	HOXA11,BMP6,THBS1,DLX5
GO: Biological Process	GO:0050922	negative regulation of chemotaxis	0.001363	4	55	SLIT2,THBS1,AIF1,CCL2
GO: Biological Process	GO:0042220	response to cocaine	0.001363	4	55	NCAM1,PGR,CCNA2,DNMT3B
GO: Biological Process	GO:0003044	regulation of systemic arterial blood pressure mediated by a chemical signal	0.001363	4	55	EDN1,AGTR1,MME,HSD11B2
GO: Biological Process	GO:0007596	blood coagulation	0.001381	10	363	PDGFA,GAS6,GATA2,GATA4,FOXA2,EDN1,FBLN1,THBS1,CD40,C3
GO: Biological Process	GO:0060173	limb development	0.001397	7	189	SFRP2,SALL4,HOXA9,HOXA10,HOXA11,DLX5,IHH
GO: Biological Process	GO:0009566	fertilization	0.001397	7	189	SPA17,B4GALT1,HOXA9,HOXA10,HOXA11,PLCB1,CDK1
GO: Biological Process	GO:0048736	appendage development	0.001397	7	189	SFRP2,SALL4,HOXA9,HOXA10,HOXA11,DLX5,IHH
GO: Biological Process	GO:1902652	secondary alcohol metabolic process	0.001413	6	139	CEBPA,HMGCR,LEP,STAR,LIPC,LRP1
GO: Biological Process	GO:0046849	bone remodeling	0.001417	5	94	PTGER4,LEP,PTH1R,CSF1R,IHH
GO: Biological Process	GO:0030308	negative regulation of cell growth	0.00144	7	190	SFRP2,INHBA,SOX17,PPARG,CRYAB,SLIT2,SLIT3
GO: Biological Process	GO:0060420	regulation of heart growth	0.001458	4	56	GATA4,NCAM1,CCNB1,CDK1
GO: Biological Process	GO:0006911	phagocytosis, engulfment	0.001458	4	56	GATA2,PPARG,THBS1,AIF1
GO: Biological Process	GO:0046637	regulation of alpha-beta T cell differentiation	0.001458	4	56	HLX,NLRP3,CCL19,IHH
GO: Biological Process	GO:0051781	positive regulation of cell division	0.001466	6	140	PDGFA,EDN1,PTN,MET,IGF2,PLCB1
GO: Biological Process	GO:0002438	acute inflammatory response to antigenic stimulus	0.001476	3	26	ICAM1,C3,CXCR2
GO: Biological Process	GO:0010575	positive regulation of vascular endothelial growth factor production	0.001476	3	26	GATA4,BRCA1,C3
GO: Biological Process	GO:0035813	regulation of renal sodium excretion	0.001476	3	26	PTGER4,EDN1,AGTR1
GO: Biological Process	GO:0032800	receptor biosynthetic process	0.001476	3	26	IL10,PPARG,EDN1
GO: Biological Process	GO:0071634	regulation of transforming growth factor beta production	0.001476	3	26	MET,THBS1,CDH3
GO: Biological Process	GO:0035812	renal sodium excretion	0.001476	3	26	PTGER4,EDN1,AGTR1
GO: Biological Process	GO:0007050	cell cycle arrest	0.001522	8	247	INHBA,GAS6,IRF6,CCNB1,THBS1,BRCA1,CDK1,MUC1
GO: Biological Process	GO:0007599	hemostasis	0.001528	10	368	PDGFA,GAS6,GATA2,GATA4,FOXA2,EDN1,FBLN1,THBS1,CD40,C3
GO: Biological Process	GO:0050817	coagulation	0.001528	10	368	PDGFA,GAS6,GATA2,GATA4,FOXA2,EDN1,FBLN1,THBS1,CD40,C3
GO: Biological Process	GO:0008154	actin polymerization or depolymerization	0.001529	7	192	ANG,ICAM1,SLIT2,AIF1,CCL11,CCL21,CXCL12
GO: Biological Process	GO:0010727	negative regulation of hydrogen peroxide metabolic process	0.001553	2	7	PTGER4,HP
GO: Biological Process	GO:0019800	peptide cross-linking via chondroitin 4-sulfate glycosaminoglycan	0.001553	2	7	DCN,BGN
GO: Biological Process	GO:0030718	germ-line stem cell population maintenance	0.001553	2	7	POU5F1,TFAP2C
GO: Biological Process	GO:0002606	positive regulation of dendritic cell antigen processing and presentation	0.001553	2	7	CCL19,CCL21
GO: Biological Process	GO:0033591	response to L-ascorbic acid	0.001553	2	7	SPARC,LEP
GO: Biological Process	GO:2000035	regulation of stem cell division	0.001553	2	7	SFRP2,SOX17
GO: Biological Process	GO:0035932	aldosterone secretion	0.001553	2	7	BMP6,AGTR1
GO: Biological Process	GO:0002765	immune response-inhibiting signal transduction	0.001553	2	7	LILRB2,KIR2DL1
GO: Biological Process	GO:0097242	amyloid-beta clearance	0.001553	2	7	CLU,LRP1
GO: Biological Process	GO:0072038	mesenchymal stem cell maintenance involved in nephron morphogenesis	0.001553	2	7	HNF1B,PAX8
GO: Biological Process	GO:0071670	smooth muscle cell chemotaxis	0.001553	2	7	SLIT2,AIF1
GO: Biological Process	GO:0031547	brain-derived neurotrophic factor receptor signaling pathway	0.001553	2	7	NTRK2,BDNF
GO: Biological Process	GO:0071635	negative regulation of transforming growth factor beta production	0.001553	2	7	MET,CDH3
GO: Biological Process	GO:0010193	response to ozone	0.001553	2	7	FN1,EDN1
GO: Biological Process	GO:0006701	progesterone biosynthetic process	0.001553	2	7	STAR,ADM
GO: Biological Process	GO:0035931	mineralocorticoid secretion	0.001553	2	7	BMP6,AGTR1
GO: Biological Process	GO:0042661	regulation of mesodermal cell fate specification	0.001553	2	7	SFRP2,SOX17
GO: Biological Process	GO:0003307	regulation of Wnt signaling pathway involved in heart development	0.001553	2	7	SOX17,POU5F1
GO: Biological Process	GO:0046881	positive regulation of follicle-stimulating hormone secretion	0.001553	2	7	INHBA,LEP
GO: Biological Process	GO:2000855	regulation of mineralocorticoid secretion	0.001553	2	7	BMP6,AGTR1
GO: Biological Process	GO:1902338	negative regulation of apoptotic process involved in morphogenesis	0.001553	2	7	HNF1B,PAX8
GO: Biological Process	GO:2000858	regulation of aldosterone secretion	0.001553	2	7	BMP6,AGTR1
GO: Biological Process	GO:0060763	mammary duct terminal end bud growth	0.001553	2	7	SLIT2,CCL11
GO: Biological Process	GO:0001554	luteolysis	0.001553	2	7	SLIT2,SLIT3
GO: Biological Process	GO:0035360	positive regulation of peroxisome proliferator activated receptor signaling pathway	0.001553	2	7	PTGIS,LEP
GO: Biological Process	GO:0055078	sodium ion homeostasis	0.001558	4	57	SGK1,PTGER4,EDN1,AGTR1
GO: Biological Process	GO:0018149	peptide cross-linking	0.001558	4	57	FN1,DCN,BGN,THBS1
GO: Biological Process	GO:0002763	positive regulation of myeloid leukocyte differentiation	0.001558	4	57	RUNX1,CSF1R,KLF10,CCR1
GO: Biological Process	GO:2001243	negative regulation of intrinsic apoptotic signaling pathway	0.001629	5	97	SFRP2,CLU,MMP9,MUC1,CXCL12
GO: Biological Process	GO:0071604	transforming growth factor beta production	0.00165	3	27	MET,THBS1,CDH3
GO: Biological Process	GO:2000406	positive regulation of T cell migration	0.00165	3	27	AIF1,CCL21,CXCL12
GO: Biological Process	GO:0050718	positive regulation of interleukin-1 beta secretion	0.00165	3	27	CASP1,NLRP3,CCL19
GO: Biological Process	GO:0048286	lung alveolus development	0.001662	4	58	TCF21,PDGFA,PGR,STRA6
GO: Biological Process	GO:0002437	inflammatory response to antigenic stimulus	0.001662	4	58	IL10,ICAM1,C3,CXCR2
GO: Biological Process	GO:0032370	positive regulation of lipid transport	0.001662	4	58	RUNX1,EDN1,BMP6,LRP1
GO: Biological Process	GO:0072006	nephron development	0.001692	6	144	HNF1B,TCF21,PDGFA,HOXA11,PAX8,AGTR1
GO: Biological Process	GO:1903305	regulation of regulated secretory pathway	0.001692	6	144	GATA2,POU5F1,HMOX1,B4GALT1,PLCB1,SYTL1
GO: Biological Process	GO:0072080	nephron tubule development	0.001704	5	98	HNF1B,TCF21,HOXA11,PAX8,AGTR1
GO: Biological Process	GO:0007346	regulation of mitotic cell cycle	0.001749	12	508	PIM2,ESR1,EDN1,CCNA2,CCNB1,MET,IGF2,TIMP2,PLCB1,AIF1,CDK1,MUC1
GO: Biological Process	GO:0035051	cardiocyte differentiation	0.001753	6	145	SOX17,GATA4,POU5F1,CCNB1,MET,CDK1
GO: Biological Process	GO:0031056	regulation of histone modification	0.001753	6	145	TCF21,GATA2,CCNB1,BRCA1,MUC1,DNMT3B
GO: Biological Process	GO:0002792	negative regulation of peptide secretion	0.00177	4	59	HMGCR,PPARG,PTGER4,LEP
GO: Biological Process	GO:0090183	regulation of kidney development	0.00177	4	59	HNF1B,PDGFA,PAX8,AGTR1
GO: Biological Process	GO:0001892	embryonic placenta development	0.001782	5	99	IL10,CEBPA,GATA2,ADM,VCAM1
GO: Biological Process	GO:0045778	positive regulation of ossification	0.001782	5	99	SFRP2,CEBPA,PTGER4,BMP6,DLX5
GO: Biological Process	GO:0019724	B cell mediated immunity	0.001815	6	146	IL10,FAS,CLU,CD40,C2,C3
GO: Biological Process	GO:0032535	regulation of cellular component size	0.001825	10	377	LPAR3,FN1,ICAM1,EDN1,BDNF,SLIT2,NGF,CCL11,CCL21,CXCL12
GO: Biological Process	GO:0060445	branching involved in salivary gland morphogenesis	0.001836	3	28	PDGFA,MET,CDH1
GO: Biological Process	GO:0030728	ovulation	0.001836	3	28	INHBA,LEP,PGR
GO: Biological Process	GO:0001556	oocyte maturation	0.001836	3	28	ANG,CCNB1,PLCB1
GO: Biological Process	GO:0060669	embryonic placenta morphogenesis	0.001836	3	28	IL10,ADM,VCAM1
GO: Biological Process	GO:0085029	extracellular matrix assembly	0.001836	3	28	GAS6,LOX,IHH
GO: Biological Process	GO:0045672	positive regulation of osteoclast differentiation	0.001836	3	28	CSF1R,KLF10,CCR1
GO: Biological Process	GO:0003071	renal system process involved in regulation of systemic arterial blood pressure	0.001836	3	28	GAS6,AGTR1,HSD11B2
GO: Biological Process	GO:0061217	regulation of mesonephros development	0.001836	3	28	HNF1B,PAX8,AGTR1
GO: Biological Process	GO:0050716	positive regulation of interleukin-1 secretion	0.001836	3	28	CASP1,NLRP3,CCL19
GO: Biological Process	GO:0051348	negative regulation of transferase activity	0.001861	10	378	SFRP2,CEBPA,HMGCR,PPARG,FOXA2,DCN,BGN,CCNB1,UCHL1,CDK1
GO: Biological Process	GO:0008344	adult locomotory behavior	0.001863	5	100	FOXA2,UCHL1,NGF,SNCG,CXCL12
GO: Biological Process	GO:0097202	activation of cysteine-type endopeptidase activity	0.001863	5	100	CASP1,PPARG,FAS,NLRP3,NGF
GO: Biological Process	GO:0008361	regulation of cell size	0.001875	7	199	LPAR3,FN1,EDN1,BDNF,SLIT2,NGF,CXCL12
GO: Biological Process	GO:0016125	sterol metabolic process	0.001879	6	147	CEBPA,HMGCR,LEP,STAR,LIPC,LRP1
GO: Biological Process	GO:0035272	exocrine system development	0.001884	4	60	PDGFA,MET,IGF2,CDH1
GO: Biological Process	GO:0051235	maintenance of location	0.001903	9	316	IL10,PPARG,LEP,MSR1,NGF,C3,NR5A1,CCL19,CCL21
GO: Biological Process	GO:0050868	negative regulation of T cell activation	0.001947	5	101	IL10,LILRB2,VTCN1,HLX,IHH
GO: Biological Process	GO:0060993	kidney morphogenesis	0.001947	5	101	HNF1B,TCF21,HOXA11,PAX8,AGTR1
GO: Biological Process	GO:0019932	second-messenger-mediated signaling	0.001952	8	257	ERBB3,NTRK2,NCAM1,EDN1,ADM,THBS1,AGTR1,VCAM1
GO: Biological Process	GO:0034330	cell junction organization	0.002	8	258	ANG,FN1,NFASC,CLDN3,THBS1,CSF1R,CDH1,CDH3
GO: Biological Process	GO:0034614	cellular response to reactive oxygen species	0.002011	6	149	FAS,CCNA2,MET,THBS1,CDK1,AKR1B1
GO: Biological Process	GO:0061326	renal tubule development	0.002033	5	102	HNF1B,TCF21,HOXA11,PAX8,AGTR1
GO: Biological Process	GO:0042310	vasoconstriction	0.002033	5	102	ICAM1,LEP,EDN1,ADM,AGTR1
GO: Biological Process	GO:2000352	negative regulation of endothelial cell apoptotic process	0.002035	3	29	IL10,ICAM1,GAS6
GO: Biological Process	GO:0046688	response to copper ion	0.002035	3	29	ICAM1,LIPC,CDK1
GO: Biological Process	GO:0043372	positive regulation of CD4-positive, alpha-beta T cell differentiation	0.002035	3	29	HLX,NLRP3,CCL19
GO: Biological Process	GO:0009996	negative regulation of cell fate specification	0.002059	2	8	SFRP2,SOX17
GO: Biological Process	GO:1903431	positive regulation of cell maturation	0.002059	2	8	RUNX1,NGF
GO: Biological Process	GO:0032650	regulation of interleukin-1 alpha production	0.002059	2	8	CASP1,PTGER4
GO: Biological Process	GO:0045650	negative regulation of macrophage differentiation	0.002059	2	8	INHBA,GATA2
GO: Biological Process	GO:0001768	establishment of T cell polarity	0.002059	2	8	CCL19,CCL21
GO: Biological Process	GO:2000510	positive regulation of dendritic cell chemotaxis	0.002059	2	8	GAS6,CCL21
GO: Biological Process	GO:2000381	negative regulation of mesoderm development	0.002059	2	8	SFRP2,SOX17
GO: Biological Process	GO:0060965	negative regulation of gene silencing by miRNA	0.002059	2	8	ESR1,POU5F1
GO: Biological Process	GO:0032278	positive regulation of gonadotropin secretion	0.002059	2	8	INHBA,LEP
GO: Biological Process	GO:0034351	negative regulation of glial cell apoptotic process	0.002059	2	8	GAS6,CCL2
GO: Biological Process	GO:0001826	inner cell mass cell differentiation	0.002059	2	8	HNF1B,SOX17
GO: Biological Process	GO:1903236	regulation of leukocyte tethering or rolling	0.002059	2	8	CCL21,CXCL12
GO: Biological Process	GO:2000542	negative regulation of gastrulation	0.002059	2	8	SFRP2,SOX17
GO: Biological Process	GO:0034392	negative regulation of smooth muscle cell apoptotic process	0.002059	2	8	EDN1,AGTR1
GO: Biological Process	GO:1904746	negative regulation of apoptotic process involved in development	0.002059	2	8	HNF1B,PAX8
GO: Biological Process	GO:0003073	regulation of systemic arterial blood pressure	0.002122	5	103	GAS6,EDN1,AGTR1,MME,HSD11B2
GO: Biological Process	GO:0001909	leukocyte mediated cytotoxicity	0.002122	5	103	ICAM1,LEP,IGF2,ULBP2,CCL2
GO: Biological Process	GO:0014855	striated muscle cell proliferation	0.002127	4	62	GATA4,NCAM1,CCNB1,CDK1
GO: Biological Process	GO:0010507	negative regulation of autophagy	0.002127	4	62	GATA4,HMOX1,LEP,MET
GO: Biological Process	GO:0031400	negative regulation of protein modification process	0.002196	14	666	SFRP2,CEBPA,NTF3,HMGCR,DCN,BGN,CCNB1,SLIT2,MET,FBLN1,BRCA1,UCHL1,CDK1,DNMT3B
GO: Biological Process	GO:0022412	cellular process involved in reproduction in multicellular organism	0.002206	9	323	ANG,INHBA,RUNX1,CCNB1,SLIT2,SLIT3,PLCB1,IHH,CXCL12
GO: Biological Process	GO:0030516	regulation of axon extension	0.002213	5	104	FN1,BDNF,SLIT2,NGF,CXCL12
GO: Biological Process	GO:0017157	regulation of exocytosis	0.002218	7	205	GATA2,NCAM1,POU5F1,HMOX1,B4GALT1,PLCB1,SYTL1
GO: Biological Process	GO:0046887	positive regulation of hormone secretion	0.002223	6	152	INHBA,RUNX1,PTGER4,LEP,EDN1,BMP6
GO: Biological Process	GO:0045834	positive regulation of lipid metabolic process	0.002223	6	152	PPARG,BMP6,IGF2,AGTR1,CCL19,CCL21
GO: Biological Process	GO:0048668	collateral sprouting	0.002247	3	30	LPAR3,BDNF,NGF
GO: Biological Process	GO:0048520	positive regulation of behavior	0.002247	3	30	CASP1,PTGER4,STRA6
GO: Biological Process	GO:2000404	regulation of T cell migration	0.002247	3	30	AIF1,CCL21,CXCL12
GO: Biological Process	GO:0001562	response to protozoan	0.002247	3	30	IL10,VTCN1,CD40
GO: Biological Process	GO:0045622	regulation of T-helper cell differentiation	0.002247	3	30	HLX,NLRP3,CCL19
GO: Biological Process	GO:0002507	tolerance induction	0.002247	3	30	LILRB2,RUNX1,C3
GO: Biological Process	GO:0042531	positive regulation of tyrosine phosphorylation of STAT protein	0.002255	4	63	PTGER4,LEP,CSF1R,CD40
GO: Biological Process	GO:0046635	positive regulation of alpha-beta T cell activation	0.002255	4	63	HLX,NLRP3,CCL19,IHH
GO: Biological Process	GO:0051301	cell division	0.002257	14	668	SFRP2,PDGFA,ESR1,SOX17,POU5F1,STMN1,EDN1,CCNA2,CCNB1,PTN,MET,IGF2,PLCB1,CDK1
GO: Biological Process	GO:0030278	regulation of ossification	0.002279	7	206	SFRP2,CEBPA,ID1,PTGER4,BMP6,CCR1,DLX5
GO: Biological Process	GO:0090100	positive regulation of transmembrane receptor protein serine/threonine kinase signaling pathway	0.002308	5	105	INHBA,GATA4,POU5F1,BMP6,THBS1
GO: Biological Process	GO:0061045	negative regulation of wound healing	0.00239	4	64	PDGFA,HMGCR,EDN1,THBS1
GO: Biological Process	GO:0046928	regulation of neurotransmitter secretion	0.00239	4	64	NTRK2,PTGER4,NGF,SNCG
GO: Biological Process	GO:0002705	positive regulation of leukocyte mediated immunity	0.002405	5	106	GATA2,NLRP3,CD40,CCL2,C3
GO: Biological Process	GO:0018958	phenol-containing compound metabolic process	0.002405	5	106	STAR,PAX8,AGTR1,AKR1B1,CDH3
GO: Biological Process	GO:0032869	cellular response to insulin stimulus	0.002406	7	208	SGK1,PPARG,LEP,STAR,IGF2,PLCB1,CCL2
GO: Biological Process	GO:0061036	positive regulation of cartilage development	0.002472	3	31	HOXA11,BMP6,IHH
GO: Biological Process	GO:0032611	interleukin-1 beta production	0.002529	4	65	CASP1,NLRP3,FOXP1,CCL19
GO: Biological Process	GO:0071230	cellular response to amino acid stimulus	0.002529	4	65	NTRK2,FAS,CDH1,DNMT3B
GO: Biological Process	GO:0019915	lipid storage	0.002529	4	65	PPARG,LEP,MSR1,C3
GO: Biological Process	GO:0045926	negative regulation of growth	0.002589	8	269	IL10,SFRP2,INHBA,SOX17,PPARG,CRYAB,SLIT2,SLIT3
GO: Biological Process	GO:0044650	adhesion of symbiont to host cell	0.002633	2	9	ICAM1,GAS6
GO: Biological Process	GO:0045627	positive regulation of T-helper 1 cell differentiation	0.002633	2	9	HLX,CCL19
GO: Biological Process	GO:2000508	regulation of dendritic cell chemotaxis	0.002633	2	9	GAS6,CCL21
GO: Biological Process	GO:0046010	positive regulation of circadian sleep/wake cycle, non-REM sleep	0.002633	2	9	CASP1,PTGER4
GO: Biological Process	GO:0032621	interleukin-18 production	0.002633	2	9	IL10,NLRP3
GO: Biological Process	GO:0001767	establishment of lymphocyte polarity	0.002633	2	9	CCL19,CCL21
GO: Biological Process	GO:0019062	virion attachment to host cell	0.002633	2	9	ICAM1,GAS6
GO: Biological Process	GO:0001547	antral ovarian follicle growth	0.002633	2	9	ESR1,PTGER4
GO: Biological Process	GO:0034350	regulation of glial cell apoptotic process	0.002633	2	9	GAS6,CCL2
GO: Biological Process	GO:0048793	pronephros development	0.002633	2	9	HNF1B,PAX8
GO: Biological Process	GO:0009048	dosage compensation by inactivation of X chromosome	0.002633	2	9	BRCA1,DNMT3B
GO: Biological Process	GO:0046880	regulation of follicle-stimulating hormone secretion	0.002633	2	9	INHBA,LEP
GO: Biological Process	GO:0090031	positive regulation of steroid hormone biosynthetic process	0.002633	2	9	BMP6,IGF2
GO: Biological Process	GO:0050877	nervous system process	0.002656	23	1405	IL10,SGK1,HLA-DRA,NTRK2,ICAM1,CASP1,NFASC,NCAM1,HMGCR,EDN1,BDNF,PTN,IGF2,FCGR3A,UCHL1,AGTR1,FEN1,NGF,PLCB1,MME,STRA6,CDH1,CDH3
GO: Biological Process	GO:0061035	regulation of cartilage development	0.002674	4	66	LEP,HOXA11,BMP6,IHH
GO: Biological Process	GO:0010324	membrane invagination	0.002674	4	66	GATA2,PPARG,THBS1,AIF1
GO: Biological Process	GO:0051785	positive regulation of nuclear division	0.002674	4	66	EDN1,MET,IGF2,PLCB1
GO: Biological Process	GO:0060425	lung morphogenesis	0.002674	4	66	TCF21,GATA4,ID1,FOXA2
GO: Biological Process	GO:0030224	monocyte differentiation	0.00271	3	32	PPARG,CSF1R,FOXP1
GO: Biological Process	GO:0050802	circadian sleep/wake cycle, sleep	0.00271	3	32	CASP1,PTGER4,STAR
GO: Biological Process	GO:0044062	regulation of excretion	0.00271	3	32	PTGER4,EDN1,AGTR1
GO: Biological Process	GO:2000403	positive regulation of lymphocyte migration	0.00271	3	32	AIF1,CCL21,CXCL12
GO: Biological Process	GO:0035148	tube formation	0.002784	6	159	HNF1B,SFRP2,SALL4,ADM,PAX8,CDH1
GO: Biological Process	GO:0001910	regulation of leukocyte mediated cytotoxicity	0.002825	4	67	ICAM1,LEP,IGF2,CCL2
GO: Biological Process	GO:0045453	bone resorption	0.002825	4	67	PTGER4,PTH1R,CSF1R,IHH
GO: Biological Process	GO:0009988	cell-cell recognition	0.002825	4	67	SPA17,B4GALT1,CCL19,CCL21
GO: Biological Process	GO:0010517	regulation of phospholipase activity	0.002825	4	67	ANG,ESR1,AGTR1,LRP1
GO: Biological Process	GO:0071392	cellular response to estradiol stimulus	0.002962	3	33	IL10,ESR1,CCNA2
GO: Biological Process	GO:0033144	negative regulation of intracellular steroid hormone receptor signaling pathway	0.002962	3	33	TCF21,BRCA1,FOXP1
GO: Biological Process	GO:0031113	regulation of microtubule polymerization	0.002962	3	33	SGK1,STMN1,GDA
GO: Biological Process	GO:2000516	positive regulation of CD4-positive, alpha-beta T cell activation	0.002962	3	33	HLX,NLRP3,CCL19
GO: Biological Process	GO:0050869	negative regulation of B cell activation	0.002962	3	33	IL10,INHBA,FAS
GO: Biological Process	GO:0034381	plasma lipoprotein particle clearance	0.002962	3	33	HMOX1,MSR1,LIPC
GO: Biological Process	GO:0072330	monocarboxylic acid biosynthetic process	0.002969	7	216	DCN,PTGIS,EDN1,STAR,BGN,LIPC,BRCA1
GO: Biological Process	GO:0032637	interleukin-8 production	0.002981	4	68	IL10,CHI3L1,PTGER4,LEP
GO: Biological Process	GO:0045682	regulation of epidermis development	0.002981	4	68	INHBA,TFAP2C,FST,CDH3
GO: Biological Process	GO:0006026	aminoglycan catabolic process	0.002981	4	68	CHI3L1,DCN,BGN,PRELP
GO: Biological Process	GO:0007612	learning	0.003054	6	162	SGK1,NTRK2,HMGCR,BDNF,PTN,STRA6
GO: Biological Process	GO:0006816	calcium ion transport	0.003062	10	405	LPAR3,LILRB2,ICAM1,GAS6,NGF,CCL2,CCR1,CCL19,CCL21,CXCL12
GO: Biological Process	GO:0009100	glycoprotein metabolic process	0.003116	10	406	DCN,BGN,B4GALT1,THBS1,LIPC,PLCB1,CCL19,IHH,CCL21,MUC1
GO: Biological Process	GO:0003151	outflow tract morphogenesis	0.003143	4	69	SFRP2,SOX17,GATA4,THBS1
GO: Biological Process	GO:0048645	animal organ formation	0.003143	4	69	SOX17,POU5F1,HOXA11,PAX8
GO: Biological Process	GO:0019722	calcium-mediated signaling	0.003148	6	163	ERBB3,NTRK2,NCAM1,EDN1,AGTR1,VCAM1
GO: Biological Process	GO:0046486	glycerolipid metabolic process	0.003171	10	407	ERBB3,ANG,PDGFA,ESR1,LIPC,CSF1R,PEMT,PLCB1,PLA2G2A,C3
GO: Biological Process	GO:0022410	circadian sleep/wake cycle process	0.003228	3	34	CASP1,PTGER4,STAR
GO: Biological Process	GO:0010665	regulation of cardiac muscle cell apoptotic process	0.003228	3	34	SFRP2,HMGCR,CXCR2
GO: Biological Process	GO:0045940	positive regulation of steroid metabolic process	0.003228	3	34	BMP6,IGF2,AGTR1
GO: Biological Process	GO:0006693	prostaglandin metabolic process	0.003228	3	34	PTGIS,AKR1C2,EDN1
GO: Biological Process	GO:0032731	positive regulation of interleukin-1 beta production	0.003228	3	34	CASP1,NLRP3,CCL19
GO: Biological Process	GO:0006692	prostanoid metabolic process	0.003228	3	34	PTGIS,AKR1C2,EDN1
GO: Biological Process	GO:0030041	actin filament polymerization	0.003244	6	164	ANG,ICAM1,SLIT2,AIF1,CCL11,CCL21
GO: Biological Process	GO:0035791	platelet-derived growth factor receptor-beta signaling pathway	0.003272	2	10	PDGFA,LRP1
GO: Biological Process	GO:0019732	antifungal humoral response	0.003272	2	10	ANG,ADM
GO: Biological Process	GO:0036005	response to macrophage colony-stimulating factor	0.003272	2	10	CSF1R,CCL2
GO: Biological Process	GO:0032610	interleukin-1 alpha production	0.003272	2	10	CASP1,PTGER4
GO: Biological Process	GO:0036006	cellular response to macrophage colony-stimulating factor stimulus	0.003272	2	10	CSF1R,CCL2
GO: Biological Process	GO:0072610	interleukin-12 secretion	0.003272	2	10	FOXP1,CCL19
GO: Biological Process	GO:0060149	negative regulation of posttranscriptional gene silencing	0.003272	2	10	ESR1,POU5F1
GO: Biological Process	GO:0060967	negative regulation of gene silencing by RNA	0.003272	2	10	ESR1,POU5F1
GO: Biological Process	GO:0072217	negative regulation of metanephros development	0.003272	2	10	HNF1B,PAX8
GO: Biological Process	GO:0072009	nephron epithelium development	0.003295	5	114	HNF1B,TCF21,HOXA11,PAX8,AGTR1
GO: Biological Process	GO:0007015	actin filament organization	0.00342	9	345	ANG,ICAM1,ID1,PTGER4,SLIT2,AIF1,CCL11,CCL21,CXCL12
GO: Biological Process	GO:0006024	glycosaminoglycan biosynthetic process	0.003421	5	115	DCN,PTGER4,BGN,B4GALT1,PRELP
GO: Biological Process	GO:0055002	striated muscle cell development	0.003444	6	166	GATA4,EDN1,CCNB1,MET,UCHL1,CDK1
GO: Biological Process	GO:0030072	peptide hormone secretion	0.003451	8	282	HNF1B,HMGCR,PPARG,FOXA2,PTGER4,LEP,EDN1,PAX8
GO: Biological Process	GO:0009954	proximal/distal pattern formation	0.003508	3	35	HOXA9,HOXA10,HOXA11
GO: Biological Process	GO:0045742	positive regulation of epidermal growth factor receptor signaling pathway	0.003508	3	35	ESR1,AGR2,MMP9
GO: Biological Process	GO:0043114	regulation of vascular permeability	0.003508	3	35	ADM,SLIT2,CXCR2
GO: Biological Process	GO:0001893	maternal placenta development	0.003508	3	35	ESR1,PTGIS,CDH1
GO: Biological Process	GO:0014065	phosphatidylinositol 3-kinase signaling	0.003547	6	167	ERBB3,PDGFA,NTRK2,DCN,LEP,EDN1
GO: Biological Process	GO:0006023	aminoglycan biosynthetic process	0.003551	5	116	DCN,PTGER4,BGN,B4GALT1,PRELP
GO: Biological Process	GO:0002698	negative regulation of immune effector process	0.003551	5	116	IL10,HTRA1,HLX,HMOX1,IGF2
GO: Biological Process	GO:0043270	positive regulation of ion transport	0.003602	8	284	LPAR3,SGK1,LEP,EDN1,PLCB1,CCL2,CCR1,CXCL12
GO: Biological Process	GO:0008645	hexose transmembrane transport	0.003652	6	168	ERBB3,ESR1,LEP,EDN1,MET,C3
GO: Biological Process	GO:0034111	negative regulation of homotypic cell-cell adhesion	0.003683	5	117	IL10,LILRB2,VTCN1,HLX,IHH
GO: Biological Process	GO:0048167	regulation of synaptic plasticity	0.00376	6	169	NTRK2,NCAM1,STAR,BDNF,PTN,MMP9
GO: Biological Process	GO:0051346	negative regulation of hydrolase activity	0.003764	10	417	SFRP2,GAS6,CRYAB,SLIT2,THBS1,TIMP1,TIMP2,NGF,C3,MMP9
GO: Biological Process	GO:0071827	plasma lipoprotein particle organization	0.003803	3	36	LIPC,AGTR1,PLA2G2A
GO: Biological Process	GO:0042181	ketone biosynthetic process	0.003803	3	36	STAR,ADM,BMP6
GO: Biological Process	GO:0010092	specification of animal organ identity	0.003803	3	36	POU5F1,HOXA11,PAX8
GO: Biological Process	GO:1901186	positive regulation of ERBB signaling pathway	0.003803	3	36	ESR1,AGR2,MMP9
GO: Biological Process	GO:0042092	type 2 immune response	0.003803	3	36	IL10,HLX,NLRP3
GO: Biological Process	GO:0051224	negative regulation of protein transport	0.003808	7	226	IL10,FN1,GAS6,HMGCR,PTGER4,NLRP3,FBLN1
GO: Biological Process	GO:1903510	mucopolysaccharide metabolic process	0.00382	5	118	DCN,PTGER4,BGN,B4GALT1,PRELP
GO: Biological Process	GO:0010827	regulation of glucose transmembrane transport	0.00382	5	118	ERBB3,ESR1,LEP,MET,C3
GO: Biological Process	GO:0015749	monosaccharide transmembrane transport	0.00387	6	170	ERBB3,ESR1,LEP,EDN1,MET,C3
GO: Biological Process	GO:0045787	positive regulation of cell cycle	0.0039	9	352	EDN1,CCNB1,MET,IGF2,BRCA1,PLCB1,AIF1,CDK1,MUC1
GO: Biological Process	GO:0031115	negative regulation of microtubule polymerization	0.003976	2	11	SGK1,STMN1
GO: Biological Process	GO:0046884	follicle-stimulating hormone secretion	0.003976	2	11	INHBA,LEP
GO: Biological Process	GO:0007549	dosage compensation	0.003976	2	11	BRCA1,DNMT3B
GO: Biological Process	GO:0043116	negative regulation of vascular permeability	0.003976	2	11	ADM,SLIT2
GO: Biological Process	GO:0072173	metanephric tubule morphogenesis	0.003976	2	11	PAX8,CXCR2
GO: Biological Process	GO:1904994	regulation of leukocyte adhesion to vascular endothelial cell	0.003976	2	11	CCL21,CXCL12
GO: Biological Process	GO:2001054	negative regulation of mesenchymal cell apoptotic process	0.003976	2	11	HNF1B,PAX8
GO: Biological Process	GO:0048617	embryonic foregut morphogenesis	0.003976	2	11	SOX17,GATA4
GO: Biological Process	GO:0042747	circadian sleep/wake cycle, REM sleep	0.003976	2	11	PTGER4,STAR
GO: Biological Process	GO:0014074	response to purine-containing compound	0.003982	6	171	SPARC,CASP1,PPARG,STAR,CCL2,DNMT3B
GO: Biological Process	GO:0009408	response to heat	0.003982	6	171	HMOX1,CRYAB,THBS1,CD14,CCL2,CXCL12
GO: Biological Process	GO:0055013	cardiac muscle cell development	0.004045	4	74	GATA4,CCNB1,MET,CDK1
GO: Biological Process	GO:0002790	peptide secretion	0.004083	8	290	HNF1B,HMGCR,PPARG,FOXA2,PTGER4,LEP,EDN1,PAX8
GO: Biological Process	GO:0051701	interaction with host	0.004097	6	172	DPP4,ICAM1,GAS6,NCAM1,FBLN1,MMP9
GO: Biological Process	GO:0031333	negative regulation of protein complex assembly	0.004103	5	120	SGK1,STMN1,PTGER4,SLIT2,CLU
GO: Biological Process	GO:0030851	granulocyte differentiation	0.004112	3	37	CEBPA,GATA2,RUNX1
GO: Biological Process	GO:0010039	response to iron ion	0.004112	3	37	HMOX1,CCNB1,BMP6
GO: Biological Process	GO:0010662	regulation of striated muscle cell apoptotic process	0.004112	3	37	SFRP2,HMGCR,CXCR2
GO: Biological Process	GO:0042745	circadian sleep/wake cycle	0.004112	3	37	CASP1,PTGER4,STAR
GO: Biological Process	GO:0045216	cell-cell junction organization	0.004191	7	230	ANG,NFASC,CLDN3,THBS1,CSF1R,CDH1,CDH3
GO: Biological Process	GO:0006913	nucleocytoplasmic transport	0.004223	11	494	IL10,SFRP2,GAS6,POU5F1,LEP,NLRP3,BMP6,BRCA1,CDK1,CCL19,CDH1
GO: Biological Process	GO:0055017	cardiac muscle tissue growth	0.004245	4	75	GATA4,NCAM1,CCNB1,CDK1
GO: Biological Process	GO:0032963	collagen metabolic process	0.004401	5	122	ID1,PPARG,CCL2,IHH,MMP9
GO: Biological Process	GO:0045598	regulation of fat cell differentiation	0.004401	5	122	SFRP2,CEBPA,GATA2,PPARG,LEP
GO: Biological Process	GO:0016482	cytosolic transport	0.004407	14	720	IL10,SFRP2,GAS6,POU5F1,LEP,NLRP3,BMP6,PEMT,BRCA1,NGF,CDK1,CCL19,SYTL1,CDH1
GO: Biological Process	GO:1990090	cellular response to nerve growth factor stimulus	0.004436	3	38	NTRK2,ID1,NGF
GO: Biological Process	GO:0097300	programmed necrotic cell death	0.004436	3	38	CASP1,FAS,CD14
GO: Biological Process	GO:0031572	G2 DNA damage checkpoint	0.004436	3	38	CCNA2,BRCA1,CDK1
GO: Biological Process	GO:0003197	endocardial cushion development	0.004436	3	38	ERBB3,GATA4,THBS1
GO: Biological Process	GO:0032350	regulation of hormone metabolic process	0.004436	3	38	BMP6,IGF2,PAX8
GO: Biological Process	GO:0032735	positive regulation of interleukin-12 production	0.004436	3	38	CD40,PLCB1,CCL19
GO: Biological Process	GO:0021675	nerve development	0.00445	4	76	ERBB3,NTF3,BDNF,NRP2
GO: Biological Process	GO:0009101	glycoprotein biosynthetic process	0.004512	9	360	DCN,BGN,B4GALT1,THBS1,LIPC,PLCB1,CCL19,CCL21,MUC1
GO: Biological Process	GO:0009615	response to virus	0.004515	10	428	HTRA1,PIM2,STMN1,NLRP3,CLU,CD40,CCL11,CCL19,DCLK1,CXCL12
GO: Biological Process	GO:0006605	protein targeting	0.004569	14	723	IL10,SFRP2,GAS6,NFASC,POU5F1,LEP,NLRP3,BMP6,PEMT,BRCA1,CCL2,CDK1,CCL19,CDH1
GO: Biological Process	GO:0007586	digestion	0.00458	6	176	SGK1,ARX,AKR1C1,AKR1C2,LEP,LIPC
GO: Biological Process	GO:0006022	aminoglycan metabolic process	0.00458	6	176	CHI3L1,DCN,PTGER4,BGN,B4GALT1,PRELP
GO: Biological Process	GO:0048592	eye morphogenesis	0.00458	6	176	NTRK2,BDNF,MEIS1,PTN,STRA6,IHH
GO: Biological Process	GO:0007626	locomotory behavior	0.004601	7	234	DPP4,FOXA2,MEIS1,UCHL1,NGF,SNCG,CXCL12
GO: Biological Process	GO:0042509	regulation of tyrosine phosphorylation of STAT protein	0.004663	4	77	PTGER4,LEP,CSF1R,CD40
GO: Biological Process	GO:0003012	muscle system process	0.004663	10	430	GATA4,ITGA1,HMOX1,PTGER4,LEP,EDN1,CRYAB,MET,AIF1,CNN1
GO: Biological Process	GO:0051783	regulation of nuclear division	0.004707	6	177	ESR1,EDN1,CCNB1,MET,IGF2,PLCB1
GO: Biological Process	GO:0035385	Roundabout signaling pathway	0.004744	2	12	SLIT2,SLIT3
GO: Biological Process	GO:0060391	positive regulation of SMAD protein signal transduction	0.004744	2	12	POU5F1,BMP6
GO: Biological Process	GO:0003306	Wnt signaling pathway involved in heart development	0.004744	2	12	SOX17,POU5F1
GO: Biological Process	GO:0090239	regulation of histone H4 acetylation	0.004744	2	12	BRCA1,MUC1
GO: Biological Process	GO:0035358	regulation of peroxisome proliferator activated receptor signaling pathway	0.004744	2	12	PTGIS,LEP
GO: Biological Process	GO:0045628	regulation of T-helper 2 cell differentiation	0.004744	2	12	HLX,NLRP3
GO: Biological Process	GO:2000322	regulation of glucocorticoid receptor signaling pathway	0.004744	2	12	NTRK2,BDNF
GO: Biological Process	GO:0045906	negative regulation of vasoconstriction	0.004744	2	12	LEP,ADM
GO: Biological Process	GO:0045945	positive regulation of transcription by RNA polymerase III	0.004744	2	12	CEBPA,FOXA2
GO: Biological Process	GO:0060100	positive regulation of phagocytosis, engulfment	0.004744	2	12	GATA2,PPARG
GO: Biological Process	GO:0030208	dermatan sulfate biosynthetic process	0.004744	2	12	DCN,BGN
GO: Biological Process	GO:0007440	foregut morphogenesis	0.004744	2	12	SOX17,GATA4
GO: Biological Process	GO:1905155	positive regulation of membrane invagination	0.004744	2	12	GATA2,PPARG
GO: Biological Process	GO:0051573	negative regulation of histone H3-K9 methylation	0.004744	2	12	BRCA1,DNMT3B
GO: Biological Process	GO:0035457	cellular response to interferon-alpha	0.004744	2	12	GAS6,STAR
GO: Biological Process	GO:0051169	nuclear transport	0.004757	11	502	IL10,SFRP2,GAS6,POU5F1,LEP,NLRP3,BMP6,BRCA1,CDK1,CCL19,CDH1
GO: Biological Process	GO:0010596	negative regulation of endothelial cell migration	0.004775	3	39	DCN,SLIT2,THBS1
GO: Biological Process	GO:0010659	cardiac muscle cell apoptotic process	0.004775	3	39	SFRP2,HMGCR,CXCR2
GO: Biological Process	GO:0071542	dopaminergic neuron differentiation	0.004775	3	39	SFRP2,FOXA2,CXCL12
GO: Biological Process	GO:0071825	protein-lipid complex subunit organization	0.004775	3	39	LIPC,AGTR1,PLA2G2A
GO: Biological Process	GO:0010559	regulation of glycoprotein biosynthetic process	0.004775	3	39	PLCB1,CCL19,CCL21
GO: Biological Process	GO:1904950	negative regulation of establishment of protein localization	0.004817	7	236	IL10,FN1,GAS6,HMGCR,PTGER4,NLRP3,FBLN1
GO: Biological Process	GO:0034103	regulation of tissue remodeling	0.004882	4	78	PTGER4,LEP,B4GALT1,CSF1R
GO: Biological Process	GO:0055006	cardiac cell development	0.004882	4	78	GATA4,CCNB1,MET,CDK1
GO: Biological Process	GO:0051588	regulation of neurotransmitter transport	0.004882	4	78	NTRK2,PTGER4,NGF,SNCG
GO: Biological Process	GO:0001894	tissue homeostasis	0.005041	7	238	GATA2,PTGER4,PTH1R,CSF1R,IHH,AKR1B1,CDH3
GO: Biological Process	GO:0046717	acid secretion	0.005043	5	126	SGK1,NTRK2,LEP,EDN1,BDNF
GO: Biological Process	GO:0002367	cytokine production involved in immune response	0.005108	4	79	IL10,GAS6,HMOX1,NLRP3
GO: Biological Process	GO:0032689	negative regulation of interferon-gamma production	0.005129	3	40	IL10,INHBA,GAS6
GO: Biological Process	GO:0032965	regulation of collagen biosynthetic process	0.005129	3	40	PPARG,CCL2,IHH
GO: Biological Process	GO:0043370	regulation of CD4-positive, alpha-beta T cell differentiation	0.005129	3	40	HLX,NLRP3,CCL19
GO: Biological Process	GO:0061098	positive regulation of protein tyrosine kinase activity	0.005129	3	40	ERBB3,GAS6,CSF1R
GO: Biological Process	GO:0043616	keratinocyte proliferation	0.005129	3	40	IRF6,FST,CDH3
GO: Biological Process	GO:0032371	regulation of sterol transport	0.005129	3	40	PPARG,LEP,LRP1
GO: Biological Process	GO:0044273	sulfur compound catabolic process	0.005129	3	40	DCN,BGN,PRELP
GO: Biological Process	GO:0032374	regulation of cholesterol transport	0.005129	3	40	PPARG,LEP,LRP1
GO: Biological Process	GO:0016358	dendrite development	0.005156	7	239	SGK1,NTRK2,ID1,FAS,BDNF,MET,DCLK1
GO: Biological Process	GO:0007588	excretion	0.00534	4	80	HMOX1,PTGER4,EDN1,AGTR1
GO: Biological Process	GO:0032635	interleukin-6 production	0.005388	5	128	IL10,LILRB2,GAS6,LEP,MET
GO: Biological Process	GO:0032094	response to food	0.005499	3	41	PPARG,LEP,HSD11B2
GO: Biological Process	GO:0007435	salivary gland morphogenesis	0.005499	3	41	PDGFA,MET,CDH1
GO: Biological Process	GO:0042476	odontogenesis	0.005567	5	129	HTRA1,INHBA,EDN1,ADM,FST
GO: Biological Process	GO:0001542	ovulation from ovarian follicle	0.005574	2	13	LEP,PGR
GO: Biological Process	GO:0045938	positive regulation of circadian sleep/wake cycle, sleep	0.005574	2	13	CASP1,PTGER4
GO: Biological Process	GO:0046628	positive regulation of insulin receptor signaling pathway	0.005574	2	13	LEP,IGF2
GO: Biological Process	GO:0030205	dermatan sulfate metabolic process	0.005574	2	13	DCN,BGN
GO: Biological Process	GO:0001886	endothelial cell morphogenesis	0.005574	2	13	ID1,MET
GO: Biological Process	GO:0055015	ventricular cardiac muscle cell development	0.005574	2	13	CCNB1,CDK1
GO: Biological Process	GO:0048934	peripheral nervous system neuron differentiation	0.005574	2	13	NTRK2,RUNX1
GO: Biological Process	GO:0048935	peripheral nervous system neuron development	0.005574	2	13	NTRK2,RUNX1
GO: Biological Process	GO:0010663	positive regulation of striated muscle cell apoptotic process	0.005574	2	13	HMGCR,CXCR2
GO: Biological Process	GO:0060911	cardiac cell fate commitment	0.005574	2	13	SOX17,POU5F1
GO: Biological Process	GO:2000833	positive regulation of steroid hormone secretion	0.005574	2	13	RUNX1,BMP6
GO: Biological Process	GO:0045625	regulation of T-helper 1 cell differentiation	0.005574	2	13	HLX,CCL19
GO: Biological Process	GO:0017085	response to insecticide	0.005574	2	13	STAR,CCNB1
GO: Biological Process	GO:0048484	enteric nervous system development	0.005574	2	13	NTF3,HLX
GO: Biological Process	GO:0010454	negative regulation of cell fate commitment	0.005574	2	13	SFRP2,SOX17
GO: Biological Process	GO:0042118	endothelial cell activation	0.005574	2	13	HOXA9,FOXP1
GO: Biological Process	GO:0072044	collecting duct development	0.005574	2	13	PAX8,AKR1B1
GO: Biological Process	GO:0071402	cellular response to lipoprotein particle stimulus	0.005574	2	13	ITGB2,CCL2
GO: Biological Process	GO:0010666	positive regulation of cardiac muscle cell apoptotic process	0.005574	2	13	HMGCR,CXCR2
GO: Biological Process	GO:0010885	regulation of cholesterol storage	0.005574	2	13	PPARG,MSR1
GO: Biological Process	GO:0006703	estrogen biosynthetic process	0.005574	2	13	STAR,HSD17B2
GO: Biological Process	GO:0046498	S-adenosylhomocysteine metabolic process	0.005574	2	13	PEMT,DNMT3B
GO: Biological Process	GO:0060670	branching involved in labyrinthine layer morphogenesis	0.005574	2	13	IL10,ADM
GO: Biological Process	GO:0034637	cellular carbohydrate biosynthetic process	0.00558	4	81	LEP,B4GALT1,IGF2,AKR1B1
GO: Biological Process	GO:0007260	tyrosine phosphorylation of STAT protein	0.00558	4	81	PTGER4,LEP,CSF1R,CD40
GO: Biological Process	GO:0051924	regulation of calcium ion transport	0.005635	7	243	LPAR3,LILRB2,ICAM1,NGF,CCL2,CCR1,CXCL12
GO: Biological Process	GO:0007187	G protein-coupled receptor signaling pathway, coupled to cyclic nucleotide second messenger	0.005672	6	184	LPAR3,PTGER4,PTH1R,CCL2,CCR1,RXFP1
GO: Biological Process	GO:0050680	negative regulation of epithelial cell proliferation	0.005749	5	130	SPARC,SFRP2,PTN,THBS1,CDH1
GO: Biological Process	GO:0010771	negative regulation of cell morphogenesis involved in differentiation	0.005749	5	130	SFRP2,ID1,FOXA2,SLIT2,FBLN1
GO: Biological Process	GO:0010959	regulation of metal ion transport	0.005761	9	374	LPAR3,SGK1,LILRB2,ICAM1,NGF,PLCB1,CCL2,CCR1,CXCL12
GO: Biological Process	GO:0070664	negative regulation of leukocyte proliferation	0.005827	4	82	IL10,LILRB2,CCL2,IHH
GO: Biological Process	GO:0032732	positive regulation of interleukin-1 production	0.005885	3	42	CASP1,NLRP3,CCL19
GO: Biological Process	GO:0006509	membrane protein ectodomain proteolysis	0.005885	3	42	IL10,TIMP1,TIMP2
GO: Biological Process	GO:0010658	striated muscle cell apoptotic process	0.005885	3	42	SFRP2,HMGCR,CXCR2
GO: Biological Process	GO:0046777	protein autophosphorylation	0.005887	7	245	PIM2,PDGFA,NTRK2,DAPK1,MET,CSF1R,NGF
GO: Biological Process	GO:2000736	regulation of stem cell differentiation	0.005936	5	131	HNF1B,SFRP2,GATA4,FOXA2,PAX8
GO: Biological Process	GO:0038034	signal transduction in absence of ligand	0.006081	4	83	ERBB3,INHBA,FAS,NGF
GO: Biological Process	GO:1900181	negative regulation of protein localization to nucleus	0.006081	4	83	IL10,GAS6,NLRP3,DCLK1
GO: Biological Process	GO:0097192	extrinsic apoptotic signaling pathway in absence of ligand	0.006081	4	83	ERBB3,INHBA,FAS,NGF
GO: Biological Process	GO:0002673	regulation of acute inflammatory response	0.006081	4	83	PPARG,NLRP3,C2,C3
GO: Biological Process	GO:0007173	epidermal growth factor receptor signaling pathway	0.006127	5	132	ERBB3,ESR1,AGR2,ITGA1,MMP9
GO: Biological Process	GO:0000082	G1/S transition of mitotic cell cycle	0.006147	7	247	PIM2,INHBA,CCNB1,PLCB1,AIF1,CDK1,MUC1
GO: Biological Process	GO:0048871	multicellular organismal homeostasis	0.006163	9	378	GATA2,PTGER4,PTH1R,BMP6,CSF1R,IHH,CDH1,AKR1B1,CDH3
GO: Biological Process	GO:0010464	regulation of mesenchymal cell proliferation	0.006286	3	43	PDGFA,PTN,IHH
GO: Biological Process	GO:0050864	regulation of B cell activation	0.006322	5	133	IL10,INHBA,FAS,TNFSF13B,CD40
GO: Biological Process	GO:0060419	heart growth	0.006343	4	84	GATA4,NCAM1,CCNB1,CDK1
GO: Biological Process	GO:0001771	immunological synapse formation	0.006466	2	14	CCL19,CCL21
GO: Biological Process	GO:0090195	chemokine secretion	0.006466	2	14	CSF1R,FOXP1
GO: Biological Process	GO:0030207	chondroitin sulfate catabolic process	0.006466	2	14	DCN,BGN
GO: Biological Process	GO:0060736	prostate gland growth	0.006466	2	14	ESR1,PRLR
GO: Biological Process	GO:0002674	negative regulation of acute inflammatory response	0.006466	2	14	PPARG,NLRP3
GO: Biological Process	GO:0045019	negative regulation of nitric oxide biosynthetic process	0.006466	2	14	IL10,PTGIS
GO: Biological Process	GO:0045188	regulation of circadian sleep/wake cycle, non-REM sleep	0.006466	2	14	CASP1,PTGER4
GO: Biological Process	GO:0033160	positive regulation of protein import into nucleus, translocation	0.006466	2	14	BRCA1,CDK1
GO: Biological Process	GO:0021877	forebrain neuron fate commitment	0.006466	2	14	GATA2,TFAP2C
GO: Biological Process	GO:0060766	negative regulation of androgen receptor signaling pathway	0.006466	2	14	TCF21,FOXP1
GO: Biological Process	GO:1904406	negative regulation of nitric oxide metabolic process	0.006466	2	14	IL10,PTGIS
GO: Biological Process	GO:0010878	cholesterol storage	0.006466	2	14	PPARG,MSR1
GO: Biological Process	GO:0001878	response to yeast	0.006466	2	14	ANG,ADM
GO: Biological Process	GO:0046886	positive regulation of hormone biosynthetic process	0.006466	2	14	BMP6,IGF2
GO: Biological Process	GO:0032276	regulation of gonadotropin secretion	0.006466	2	14	INHBA,LEP
GO: Biological Process	GO:0010759	positive regulation of macrophage chemotaxis	0.006466	2	14	THBS1,CCL2
GO: Biological Process	GO:0002664	regulation of T cell tolerance induction	0.006466	2	14	LILRB2,RUNX1
GO: Biological Process	GO:0072216	positive regulation of metanephros development	0.006466	2	14	PDGFA,PAX8
GO: Biological Process	GO:2001053	regulation of mesenchymal cell apoptotic process	0.006466	2	14	HNF1B,PAX8
GO: Biological Process	GO:0006720	isoprenoid metabolic process	0.006522	5	134	HMGCR,AKR1C1,STAR,LRP1,STRA6
GO: Biological Process	GO:0045580	regulation of T cell differentiation	0.006522	5	134	LILRB2,HLX,NLRP3,CCL19,IHH
GO: Biological Process	GO:0042058	regulation of epidermal growth factor receptor signaling pathway	0.006611	4	85	ESR1,AGR2,ITGA1,MMP9
GO: Biological Process	GO:0071158	positive regulation of cell cycle arrest	0.006611	4	85	CCNB1,BRCA1,CDK1,MUC1
GO: Biological Process	GO:0008206	bile acid metabolic process	0.006703	3	44	AKR1C1,LEP,STAR
GO: Biological Process	GO:0046173	polyol biosynthetic process	0.006703	3	44	LEP,PTH1R,AKR1B1
GO: Biological Process	GO:0090184	positive regulation of kidney development	0.006703	3	44	PDGFA,PAX8,AGTR1
GO: Biological Process	GO:0030431	sleep	0.006703	3	44	CASP1,PTGER4,STAR
GO: Biological Process	GO:0007431	salivary gland development	0.006703	3	44	PDGFA,MET,CDH1
GO: Biological Process	GO:1903018	regulation of glycoprotein metabolic process	0.006703	3	44	PLCB1,CCL19,CCL21
GO: Biological Process	GO:0045620	negative regulation of lymphocyte differentiation	0.006703	3	44	INHBA,HLX,IHH
GO: Biological Process	GO:0090288	negative regulation of cellular response to growth factor stimulus	0.006726	5	135	HTRA1,SFRP2,DCN,SLIT2,THBS1
GO: Biological Process	GO:0070838	divalent metal ion transport	0.006861	10	455	LPAR3,LILRB2,ICAM1,GAS6,NGF,CCL2,CCR1,CCL19,CCL21,CXCL12
GO: Biological Process	GO:0031644	regulation of neurological system process	0.006887	4	86	IL10,NCAM1,EDN1,FCGR3A
GO: Biological Process	GO:0046634	regulation of alpha-beta T cell activation	0.006887	4	86	HLX,NLRP3,CCL19,IHH
GO: Biological Process	GO:0060323	head morphogenesis	0.007136	3	45	DLX5,STRA6,IHH
GO: Biological Process	GO:0050873	brown fat cell differentiation	0.007136	3	45	CEBPA,PPARG,LEP
GO: Biological Process	GO:1903523	negative regulation of blood circulation	0.007136	3	45	HMGCR,LEP,ADM
GO: Biological Process	GO:0048483	autonomic nervous system development	0.007136	3	45	NTF3,HLX,NRP2
GO: Biological Process	GO:0048477	oogenesis	0.007171	4	87	ANG,CCNB1,PLCB1,IHH
GO: Biological Process	GO:0060191	regulation of lipase activity	0.007171	4	87	ANG,ESR1,AGTR1,LRP1
GO: Biological Process	GO:0072511	divalent inorganic cation transport	0.007171	10	458	LPAR3,LILRB2,ICAM1,GAS6,NGF,CCL2,CCR1,CCL19,CCL21,CXCL12
GO: Biological Process	GO:0030299	intestinal cholesterol absorption	0.007418	2	15	AKR1C1,LEP
GO: Biological Process	GO:0097152	mesenchymal cell apoptotic process	0.007418	2	15	HNF1B,PAX8
GO: Biological Process	GO:0050651	dermatan sulfate proteoglycan biosynthetic process	0.007418	2	15	DCN,BGN
GO: Biological Process	GO:0060099	regulation of phagocytosis, engulfment	0.007418	2	15	GATA2,PPARG
GO: Biological Process	GO:0002523	leukocyte migration involved in inflammatory response	0.007418	2	15	ITGB2,CCL2
GO: Biological Process	GO:0061029	eyelid development in camera-type eye	0.007418	2	15	INHBA,STRA6
GO: Biological Process	GO:0002517	T cell tolerance induction	0.007418	2	15	LILRB2,RUNX1
GO: Biological Process	GO:1905153	regulation of membrane invagination	0.007418	2	15	GATA2,PPARG
GO: Biological Process	GO:0050746	regulation of lipoprotein metabolic process	0.007418	2	15	LEP,PEMT
GO: Biological Process	GO:0002689	negative regulation of leukocyte chemotaxis	0.007418	2	15	SLIT2,CCL2
GO: Biological Process	GO:0033197	response to vitamin E	0.007418	2	15	PPARG,LEP
GO: Biological Process	GO:0042748	circadian sleep/wake cycle, non-REM sleep	0.007418	2	15	CASP1,PTGER4
GO: Biological Process	GO:0035815	positive regulation of renal sodium excretion	0.007418	2	15	PTGER4,EDN1
GO: Biological Process	GO:0050872	white fat cell differentiation	0.007418	2	15	CEBPA,PPARG
GO: Biological Process	GO:0090287	regulation of cellular response to growth factor stimulus	0.007425	7	256	HTRA1,SFRP2,GATA4,DCN,SLIT2,THBS1,NGF
GO: Biological Process	GO:0032602	chemokine production	0.007462	4	88	IL10,HMOX1,CSF1R,FOXP1
GO: Biological Process	GO:1901184	regulation of ERBB signaling pathway	0.007462	4	88	ESR1,AGR2,ITGA1,MMP9
GO: Biological Process	GO:0043087	regulation of GTPase activity	0.007566	13	688	ERBB3,PDGFA,NTF3,NTRK2,ICAM1,NCAM1,SLIT2,CD40,PLCB1,CCL2,CCL11,CCL19,CCL21
GO: Biological Process	GO:0044843	cell cycle G1/S phase transition	0.007578	7	257	PIM2,INHBA,CCNB1,PLCB1,AIF1,CDK1,MUC1
GO: Biological Process	GO:0032964	collagen biosynthetic process	0.007586	3	46	PPARG,CCL2,IHH
GO: Biological Process	GO:0097028	dendritic cell differentiation	0.007586	3	46	LILRB2,GAS6,CCL19
GO: Biological Process	GO:0045824	negative regulation of innate immune response	0.007586	3	46	PPARG,IGF2,CCR1
GO: Biological Process	GO:0010712	regulation of collagen metabolic process	0.007586	3	46	PPARG,CCL2,IHH
GO: Biological Process	GO:0007498	mesoderm development	0.007587	5	139	SFRP2,INHBA,SOX17,POU5F1,HOXA11
GO: Biological Process	GO:0001654	eye development	0.00762	9	391	INHBA,NTRK2,BDNF,MEIS1,CRYAB,PTN,BMP6,STRA6,IHH
GO: Biological Process	GO:0050808	synapse organization	0.007733	7	258	IL10,NTRK2,NFASC,BDNF,PTN,SNCG,CDH1
GO: Biological Process	GO:0001570	vasculogenesis	0.007761	4	89	NTRK2,SOX17,GATA4,ADM
GO: Biological Process	GO:0031623	receptor internalization	0.007761	4	89	NTF3,ITGB2,ADM,CXCR2
GO: Biological Process	GO:0006029	proteoglycan metabolic process	0.007761	4	89	DCN,BGN,LIPC,IHH
GO: Biological Process	GO:0051092	positive regulation of NF-kappaB transcription factor activity	0.007814	5	140	ICAM1,ITGB2,NLRP3,CLU,CD40
GO: Biological Process	GO:0051259	protein complex oligomerization	0.007963	11	539	HMGCR,CLDN3,HMOX1,FAS,AKR1C1,NLRP3,CRYAB,LIPC,CLU,MMP9,CDH1
GO: Biological Process	GO:0070301	cellular response to hydrogen peroxide	0.008068	4	90	FAS,MET,CDK1,AKR1B1
GO: Biological Process	GO:0030101	natural killer cell activation	0.008068	4	90	GAS6,ITGB2,LEP,ULBP2
GO: Biological Process	GO:0032787	monocarboxylic acid metabolic process	0.008179	12	617	PPARG,DCN,PTGIS,AKR1C1,AKR1C2,LEP,EDN1,STAR,BGN,LIPC,BRCA1,C3
GO: Biological Process	GO:0070613	regulation of protein processing	0.008383	4	91	THBS1,C2,C3,CDH1
GO: Biological Process	GO:0031058	positive regulation of histone modification	0.008383	4	91	CCNB1,BRCA1,MUC1,DNMT3B
GO: Biological Process	GO:0015908	fatty acid transport	0.008383	4	91	PPARG,LEP,EDN1,THBS1
GO: Biological Process	GO:0048762	mesenchymal cell differentiation	0.008408	6	200	SFRP2,TCF21,FOXA2,EDN1,NRP2,S100A4
GO: Biological Process	GO:0035810	positive regulation of urine volume	0.00843	2	16	PTGER4,EDN1
GO: Biological Process	GO:0043032	positive regulation of macrophage activation	0.00843	2	16	IL10,THBS1
GO: Biological Process	GO:0032462	regulation of protein homooligomerization	0.00843	2	16	FAS,CLU
GO: Biological Process	GO:0010310	regulation of hydrogen peroxide metabolic process	0.00843	2	16	PTGER4,HP
GO: Biological Process	GO:0021794	thalamus development	0.00843	2	16	NCAM1,PTN
GO: Biological Process	GO:0046639	negative regulation of alpha-beta T cell differentiation	0.00843	2	16	HLX,IHH
GO: Biological Process	GO:0042976	activation of Janus kinase activity	0.00843	2	16	AGTR1,PRLR
GO: Biological Process	GO:1900745	positive regulation of p38MAPK cascade	0.00843	2	16	LEP,MET
GO: Biological Process	GO:0072498	embryonic skeletal joint development	0.00843	2	16	HOXA11,IHH
GO: Biological Process	GO:0045064	T-helper 2 cell differentiation	0.00843	2	16	HLX,NLRP3
GO: Biological Process	GO:2000353	positive regulation of endothelial cell apoptotic process	0.00843	2	16	THBS1,CD40
GO: Biological Process	GO:0072677	eosinophil migration	0.00843	2	16	PTGER4,CCL11
GO: Biological Process	GO:0060390	regulation of SMAD protein signal transduction	0.00843	2	16	POU5F1,BMP6
GO: Biological Process	GO:0050655	dermatan sulfate proteoglycan metabolic process	0.00843	2	16	DCN,BGN
GO: Biological Process	GO:0006978	DNA damage response, signal transduction by p53 class mediator resulting in transcription of p21 class mediator	0.00843	2	16	BRCA1,MUC1
GO: Biological Process	GO:2001241	positive regulation of extrinsic apoptotic signaling pathway in absence of ligand	0.00843	2	16	INHBA,FAS
GO: Biological Process	GO:0098856	intestinal lipid absorption	0.00843	2	16	AKR1C1,LEP
GO: Biological Process	GO:0006702	androgen biosynthetic process	0.00843	2	16	STAR,HSD17B2
GO: Biological Process	GO:0070507	regulation of microtubule cytoskeleton organization	0.008522	5	143	SGK1,STMN1,CCNB1,GDA,BRCA1
GO: Biological Process	GO:0016064	immunoglobulin mediated immune response	0.008522	5	143	IL10,CLU,CD40,C2,C3
GO: Biological Process	GO:0001838	embryonic epithelial tube formation	0.008522	5	143	HNF1B,SFRP2,SALL4,ADM,PAX8
GO: Biological Process	GO:0001959	regulation of cytokine-mediated signaling pathway	0.008522	5	143	GAS6,PPARG,EDN1,SLIT2,SLIT3
GO: Biological Process	GO:0002889	regulation of immunoglobulin mediated immune response	0.008534	3	48	IL10,CD40,C3
GO: Biological Process	GO:0048599	oocyte development	0.008534	3	48	ANG,CCNB1,PLCB1
GO: Biological Process	GO:0002712	regulation of B cell mediated immunity	0.008534	3	48	IL10,CD40,C3
GO: Biological Process	GO:2000514	regulation of CD4-positive, alpha-beta T cell activation	0.008534	3	48	HLX,NLRP3,CCL19
GO: Biological Process	GO:0034113	heterotypic cell-cell adhesion	0.008534	3	48	LILRB2,NFASC,ITGB2
GO: Biological Process	GO:1900046	regulation of hemostasis	0.008705	4	92	PDGFA,FOXA2,EDN1,THBS1
GO: Biological Process	GO:0030193	regulation of blood coagulation	0.008705	4	92	PDGFA,FOXA2,EDN1,THBS1
GO: Biological Process	GO:1903317	regulation of protein maturation	0.008705	4	92	THBS1,C2,C3,CDH1
GO: Biological Process	GO:0072175	epithelial tube formation	0.008768	5	144	HNF1B,SFRP2,SALL4,ADM,PAX8
GO: Biological Process	GO:1901137	carbohydrate derivative biosynthetic process	0.008796	14	781	DCN,PTGER4,EDN1,BGN,B4GALT1,ADM,THBS1,LIPC,TIMP2,PRELP,PLCB1,CCL19,CCL21,MUC1
GO: Biological Process	GO:1990375	baculum development	0.00883	1	1	ESR1
GO: Biological Process	GO:0071350	cellular response to interleukin-15	0.00883	1	1	PLCB1
GO: Biological Process	GO:0000433	carbon catabolite repression of transcription from RNA polymerase II promoter by glucose	0.00883	1	1	FOXA2
GO: Biological Process	GO:1904464	regulation of matrix metallopeptidase secretion	0.00883	1	1	PTGER4
GO: Biological Process	GO:0071283	cellular response to iron(III) ion	0.00883	1	1	CCNB1
GO: Biological Process	GO:1904496	positive regulation of substance P secretion, neurotransmission	0.00883	1	1	PTGER4
GO: Biological Process	GO:2000971	negative regulation of detection of glucose	0.00883	1	1	FOXA2
GO: Biological Process	GO:2000230	negative regulation of pancreatic stellate cell proliferation	0.00883	1	1	PPARG
GO: Biological Process	GO:2000486	negative regulation of glutamine transport	0.00883	1	1	LEP
GO: Biological Process	GO:0010477	response to sulfur dioxide	0.00883	1	1	ICAM1
GO: Biological Process	GO:0042313	protein kinase C deactivation	0.00883	1	1	EDN1
GO: Biological Process	GO:1990773	matrix metallopeptidase secretion	0.00883	1	1	PTGER4
GO: Biological Process	GO:0002875	negative regulation of chronic inflammatory response to antigenic stimulus	0.00883	1	1	IL10
GO: Biological Process	GO:0033552	response to vitamin B3	0.00883	1	1	CCL2
GO: Biological Process	GO:1902949	positive regulation of tau-protein kinase activity	0.00883	1	1	CLU
GO: Biological Process	GO:0060901	regulation of hair cycle by canonical Wnt signaling pathway	0.00883	1	1	CDH3
GO: Biological Process	GO:0072619	interleukin-21 secretion	0.00883	1	1	FOXP1
GO: Biological Process	GO:0036343	psychomotor behavior	0.00883	1	1	DPP4
GO: Biological Process	GO:1904709	negative regulation of granulosa cell apoptotic process	0.00883	1	1	PGR
GO: Biological Process	GO:2000559	regulation of CD24 biosynthetic process	0.00883	1	1	PLCB1
GO: Biological Process	GO:0006147	guanine catabolic process	0.00883	1	1	GDA
GO: Biological Process	GO:1904365	regulation of chemokinesis	0.00883	1	1	PTGER4
GO: Biological Process	GO:0071234	cellular response to phenylalanine	0.00883	1	1	FAS
GO: Biological Process	GO:1904470	regulation of endothelin secretion	0.00883	1	1	PTGER4
GO: Biological Process	GO:0032773	positive regulation of monophenol monooxygenase activity	0.00883	1	1	CDH3
GO: Biological Process	GO:0035724	CD24 biosynthetic process	0.00883	1	1	PLCB1
GO: Biological Process	GO:1900142	negative regulation of oligodendrocyte apoptotic process	0.00883	1	1	GAS6
GO: Biological Process	GO:0061744	motor behavior	0.00883	1	1	DPP4
GO: Biological Process	GO:0060540	diaphragm morphogenesis	0.00883	1	1	GATA4
GO: Biological Process	GO:0048086	negative regulation of developmental pigmentation	0.00883	1	1	IHH
GO: Biological Process	GO:1904606	fat cell apoptotic process	0.00883	1	1	LEP
GO: Biological Process	GO:1904336	negative regulation of ductus arteriosus closure	0.00883	1	1	PTGER4
GO: Biological Process	GO:0002605	negative regulation of dendritic cell antigen processing and presentation	0.00883	1	1	THBS1
GO: Biological Process	GO:1904188	negative regulation of transformation of host cell by virus	0.00883	1	1	FBLN1
GO: Biological Process	GO:1904466	positive regulation of matrix metallopeptidase secretion	0.00883	1	1	PTGER4
GO: Biological Process	GO:2000533	negative regulation of renal albumin absorption	0.00883	1	1	GAS6
GO: Biological Process	GO:1904364	positive regulation of calcitonin secretion	0.00883	1	1	PTGER4
GO: Biological Process	GO:1904460	positive regulation of substance P secretion	0.00883	1	1	PTGER4
GO: Biological Process	GO:2000527	regulation of myeloid dendritic cell chemotaxis	0.00883	1	1	CCL21
GO: Biological Process	GO:0003142	cardiogenic plate morphogenesis	0.00883	1	1	SOX17
GO: Biological Process	GO:0071298	cellular response to L-ascorbic acid	0.00883	1	1	LEP
GO: Biological Process	GO:2000970	regulation of detection of glucose	0.00883	1	1	FOXA2
GO: Biological Process	GO:0036161	calcitonin secretion	0.00883	1	1	PTGER4
GO: Biological Process	GO:0032771	regulation of monophenol monooxygenase activity	0.00883	1	1	CDH3
GO: Biological Process	GO:0051796	negative regulation of timing of catagen	0.00883	1	1	CDH3
GO: Biological Process	GO:0048074	negative regulation of eye pigmentation	0.00883	1	1	IHH
GO: Biological Process	GO:0072682	eosinophil extravasation	0.00883	1	1	PTGER4
GO: Biological Process	GO:1901146	mesenchymal cell apoptotic process involved in mesonephric nephron morphogenesis	0.00883	1	1	HNF1B
GO: Biological Process	GO:0031550	positive regulation of brain-derived neurotrophic factor receptor signaling pathway	0.00883	1	1	BDNF
GO: Biological Process	GO:0034373	intermediate-density lipoprotein particle remodeling	0.00883	1	1	LIPC
GO: Biological Process	GO:1904362	regulation of calcitonin secretion	0.00883	1	1	PTGER4
GO: Biological Process	GO:1904494	regulation of substance P secretion, neurotransmission	0.00883	1	1	PTGER4
GO: Biological Process	GO:0061296	negative regulation of mesenchymal cell apoptotic process involved in mesonephric nephron morphogenesis	0.00883	1	1	HNF1B
GO: Biological Process	GO:2000548	negative regulation of dendritic cell dendrite assembly	0.00883	1	1	CCL21
GO: Biological Process	GO:2000529	positive regulation of myeloid dendritic cell chemotaxis	0.00883	1	1	CCL21
GO: Biological Process	GO:2000419	regulation of eosinophil extravasation	0.00883	1	1	PTGER4
GO: Biological Process	GO:1904649	regulation of fat cell apoptotic process	0.00883	1	1	LEP
GO: Biological Process	GO:0061215	mesonephric nephron development	0.00883	1	1	HNF1B
GO: Biological Process	GO:0097238	cellular response to methylglyoxal	0.00883	1	1	AKR1B1
GO: Biological Process	GO:1904458	regulation of substance P secretion	0.00883	1	1	PTGER4
GO: Biological Process	GO:0061143	alveolar primary septum development	0.00883	1	1	STRA6
GO: Biological Process	GO:1904651	positive regulation of fat cell apoptotic process	0.00883	1	1	LEP
GO: Biological Process	GO:0032625	interleukin-21 production	0.00883	1	1	FOXP1
GO: Biological Process	GO:1990793	substance P secretion, neurotransmission	0.00883	1	1	PTGER4
GO: Biological Process	GO:0050924	positive regulation of negative chemotaxis	0.00883	1	1	SLIT2
GO: Biological Process	GO:1904367	positive regulation of chemokinesis	0.00883	1	1	PTGER4
GO: Biological Process	GO:2000560	positive regulation of CD24 biosynthetic process	0.00883	1	1	PLCB1
GO: Biological Process	GO:0061206	mesonephros morphogenesis	0.00883	1	1	HNF1B
GO: Biological Process	GO:1904391	response to ciliary neurotrophic factor	0.00883	1	1	PTN
GO: Biological Process	GO:2000775	histone H3-S10 phosphorylation involved in chromosome condensation	0.00883	1	1	CCNB1
GO: Biological Process	GO:1904700	granulosa cell apoptotic process	0.00883	1	1	PGR
GO: Biological Process	GO:1904708	regulation of granulosa cell apoptotic process	0.00883	1	1	PGR
GO: Biological Process	GO:1904389	rod bipolar cell differentiation	0.00883	1	1	PTN
GO: Biological Process	GO:1904335	regulation of ductus arteriosus closure	0.00883	1	1	PTGER4
GO: Biological Process	GO:0014739	positive regulation of muscle hyperplasia	0.00883	1	1	AIF1
GO: Biological Process	GO:2000438	negative regulation of monocyte extravasation	0.00883	1	1	PLCB1
GO: Biological Process	GO:2000420	negative regulation of eosinophil extravasation	0.00883	1	1	PTGER4
GO: Biological Process	GO:1990772	substance P secretion	0.00883	1	1	PTGER4
GO: Biological Process	GO:0061228	mesonephric nephron morphogenesis	0.00883	1	1	HNF1B
GO: Biological Process	GO:0007344	pronuclear fusion	0.00883	1	1	CDK1
GO: Biological Process	GO:0060683	regulation of branching involved in salivary gland morphogenesis by epithelial-mesenchymal signaling	0.00883	1	1	PDGFA
GO: Biological Process	GO:0060807	regulation of transcription from RNA polymerase II promoter involved in definitive endodermal cell fate specification	0.00883	1	1	SOX17
GO: Biological Process	GO:0070510	regulation of histone H4-K20 methylation	0.00883	1	1	BRCA1
GO: Biological Process	GO:0010754	negative regulation of cGMP-mediated signaling	0.00883	1	1	THBS1
GO: Biological Process	GO:1902847	regulation of neuronal signal transduction	0.00883	1	1	CLU
GO: Biological Process	GO:0080053	response to phenylalanine	0.00883	1	1	FAS
GO: Biological Process	GO:2000549	positive regulation of dendritic cell dendrite assembly	0.00883	1	1	CCL19
GO: Biological Process	GO:1990401	embryonic lung development	0.00883	1	1	PDGFA
GO: Biological Process	GO:0035723	interleukin-15-mediated signaling pathway	0.00883	1	1	PLCB1
GO: Biological Process	GO:0048817	negative regulation of hair follicle maturation	0.00883	1	1	CDH3
GO: Biological Process	GO:0000437	carbon catabolite repression of transcription from RNA polymerase II promoter	0.00883	1	1	FOXA2
GO: Biological Process	GO:1904397	negative regulation of neuromuscular junction development	0.00883	1	1	PTN
GO: Biological Process	GO:0070512	positive regulation of histone H4-K20 methylation	0.00883	1	1	BRCA1
GO: Biological Process	GO:0006061	sorbitol biosynthetic process	0.00883	1	1	AKR1B1
GO: Biological Process	GO:0000741	karyogamy	0.00883	1	1	CDK1
GO: Biological Process	GO:1990775	endothelin secretion	0.00883	1	1	PTGER4
GO: Biological Process	GO:1904187	regulation of transformation of host cell by virus	0.00883	1	1	FBLN1
GO: Biological Process	GO:0061235	mesenchymal stem cell maintenance involved in mesonephric nephron morphogenesis	0.00883	1	1	HNF1B
GO: Biological Process	GO:0061295	regulation of mesenchymal cell apoptotic process involved in mesonephric nephron morphogenesis	0.00883	1	1	HNF1B
GO: Biological Process	GO:1904471	negative regulation of endothelin secretion	0.00883	1	1	PTGER4
GO: Biological Process	GO:0061185	negative regulation of dermatome development	0.00883	1	1	SFRP2
GO: Biological Process	GO:0050929	induction of negative chemotaxis	0.00883	1	1	SLIT2
GO: Biological Process	GO:1904373	response to kainic acid	0.00883	1	1	PTN
GO: Biological Process	GO:0036164	cell-abiotic substrate adhesion	0.00883	1	1	ID1
GO: Biological Process	GO:0042465	kinesis	0.00883	1	1	PTGER4
GO: Biological Process	GO:1900141	regulation of oligodendrocyte apoptotic process	0.00883	1	1	GAS6
GO: Biological Process	GO:1902910	positive regulation of melanosome transport	0.00883	1	1	CDH3
GO: Biological Process	GO:0060464	lung lobe formation	0.00883	1	1	GATA4
GO: Biological Process	GO:0019406	hexitol biosynthetic process	0.00883	1	1	AKR1B1
GO: Biological Process	GO:0042466	chemokinesis	0.00883	1	1	PTGER4
GO: Biological Process	GO:0021972	corticospinal neuron axon guidance through spinal cord	0.00883	1	1	SLIT2
GO: Biological Process	GO:0030704	vitelline membrane formation	0.00883	1	1	IHH
GO: Biological Process	GO:0046680	response to DDT	0.00883	1	1	CCNB1
GO: Biological Process	GO:0040029	regulation of gene expression, epigenetic	0.008889	7	265	ESR1,POU5F1,TFAP2C,DIRAS3,IGF2,BRCA1,DNMT3B
GO: Biological Process	GO:0051054	positive regulation of DNA metabolic process	0.00901	6	203	PDGFA,MET,BMP6,BRCA1,CD40,CDK1
GO: Biological Process	GO:0043271	negative regulation of ion transport	0.009019	5	145	LILRB2,ICAM1,LEP,THBS1,MMP9
GO: Biological Process	GO:0002762	negative regulation of myeloid leukocyte differentiation	0.009033	3	49	INHBA,GATA2,RUNX1
GO: Biological Process	GO:0032720	negative regulation of tumor necrosis factor production	0.009033	3	49	IL10,GAS6,PTGER4
GO: Biological Process	GO:0016239	positive regulation of macroautophagy	0.009033	3	49	PIM2,HMOX1,DCN
GO: Biological Process	GO:0014911	positive regulation of smooth muscle cell migration	0.009033	3	49	PTGER4,PGR,AIF1
GO: Biological Process	GO:0032330	regulation of chondrocyte differentiation	0.009033	3	49	HOXA11,BMP6,IHH
GO: Biological Process	GO:0046683	response to organophosphorus	0.009274	5	146	SPARC,CASP1,AKR1C1,STAR,CCL2
GO: Biological Process	GO:2000045	regulation of G1/S transition of mitotic cell cycle	0.009274	5	146	CCNB1,PLCB1,AIF1,CDK1,MUC1
GO: Biological Process	GO:1903522	regulation of blood circulation	0.009298	8	334	ICAM1,GATA4,HMGCR,HMOX1,LEP,EDN1,ADM,AGTR1
[truncated: 100,577 more rows]
